# Supplementary material for: The 1:1 cocrystal of rac-7-oxabicyclo­[2.2.1]heptane-2,3-dicarboxylic acid and 2-amino­benzothia­zole
Source: Acta Crystallogr Sect E Struct Rep Online. 2008 Jul 9;64(Pt 8):o1442. doi: 10.1107/S1600536808015365 (PMC2962073; doi:10.1107/S1600536808015365)
Supplement: Supplementary file 1 [file e-64-o1442-sup1.cif]

##############################################################################
###                                                                        ###
###        Electronic paper (Acta Crystallographica Section E)             ###
###                                                                        ###
##############################################################################
#                                                                            #
# This CIF contains the data in a paper accepted for publication in Acta     #
# Crystallographica Section E. It conforms to the requirements of Notes      #
# for Authors for Section E, and has been peer reviewed under the auspices   #
# of the IUCr Commission on Journals.                                        #
#                                                                            #
# Full details of the Crystallographic Information File format               #
# are given in the paper "The Crystallographic Information File (CIF):       #
# a New Standard Archive File for Crystallography" by S. R. Hall, F. H.      #
# Allen and I. D. Brown [Acta Cryst. (1991), A47, 655-685].                  #
#                                                                            #
# The current version of the core CIF dictionary is obtainable from          #
# ftp://ftp.iucr.org/pub/cif_core.dic. The current version number is 2.4.    #
#                                                                            #
# Software is freely available for graphical display of the structure(s) in  #
# this CIF.  For information consult the CIF home page http://www.iucr.org/  #
# cif/home.html                                                              #
#                                                                            #
# This file may be used for bona fide research purposes within the           #
# scientific community so long as proper attribution is given to the journal # 
# article from which it was obtained.                                        #
#                                                                            #
##############################################################################
                                             
data_I
_audit_creation_method     SHELXL-97
_chemical_name_systematic
;
<i>rac</i>-7-oxabicyclo[2.2.1]heptane-2,3-dicarboxylic
acid--2-aminobenzothiazole (1/1)
;
_chemical_name_common     ?
_chemical_formula_moiety     'C8 H10 O5, C7 H6 N2 S'
_chemical_formula_sum     'C15 H16 N2 O5 S'
_chemical_formula_iupac     'C8 H10 O5, C7 H6 N2 S'
_chemical_formula_weight     336.36
_chemical_melting_point     ?
_symmetry_cell_setting     Triclinic
_symmetry_space_group_name_H-M     'P -1'
_symmetry_space_group_name_Hall     '-P 1'
loop_
    _symmetry_equiv_pos_as_xyz
    'x, y, z'
    '-x, -y, -z'
_cell_length_a     8.30820(10)
_cell_length_b     9.04280(10)
_cell_length_c     11.0438(2)
_cell_angle_alpha     67.1546(8)
_cell_angle_beta     83.0101(8)
_cell_angle_gamma     86.9193(9)
_cell_volume     758.93(2)
_cell_formula_units_Z     2
_cell_measurement_reflns_used     4303
_cell_measurement_theta_min     2.01
_cell_measurement_theta_max     27.42
_cell_measurement_temperature     296(2)
_exptl_crystal_description     block
_exptl_crystal_colour     colourless
_exptl_crystal_size_max     0.43
_exptl_crystal_size_mid     0.27
_exptl_crystal_size_min     0.16
_exptl_crystal_density_diffrn     1.472
_exptl_crystal_density_meas     ?
_exptl_crystal_density_method     'not measured'
_exptl_crystal_F_000     352
_exptl_absorpt_coefficient_mu     0.241
_exptl_absorpt_correction_type     multi-scan
_exptl_absorpt_process_details     '(SADABS; Sheldrick, 1996)'
_exptl_absorpt_correction_T_min     0.92
_exptl_absorpt_correction_T_max     0.96
_exptl_special_details
;
;
_diffrn_ambient_temperature     296(2)
_diffrn_radiation_type     MoK\a
_diffrn_radiation_wavelength     0.71073
_diffrn_radiation_source     'fine-focus sealed tube'
_diffrn_radiation_monochromator     graphite
_diffrn_measurement_device_type     'Bruker APEXII area-detector'
_diffrn_measurement_method     \w
_diffrn_detector_area_resol_mean     ?
_diffrn_reflns_number     11829
_diffrn_reflns_av_R_equivalents     0.0257
_diffrn_reflns_av_sigmaI/netI     0.0246
_diffrn_reflns_theta_min     2.01
_diffrn_reflns_theta_max     27.42
_diffrn_reflns_theta_full     27.42
_diffrn_measured_fraction_theta_max     0.985
_diffrn_measured_fraction_theta_full     0.985
_diffrn_reflns_limit_h_min     -10
_diffrn_reflns_limit_h_max     10
_diffrn_reflns_limit_k_min     -11
_diffrn_reflns_limit_k_max     11
_diffrn_reflns_limit_l_min     -14
_diffrn_reflns_limit_l_max     14
_diffrn_standards_number     ?
_diffrn_standards_interval_count     ?
_diffrn_standards_interval_time     ?
_diffrn_standards_decay_%     0
_refine_special_details
;
Refinement of <i>F</i>^2^ against ALL reflections. The weighted <i>R</i>-factor
<i>wR</i> and goodness of fit <i>S</i> are based on <i>F</i>^2^, conventional
<i>R</i>-factors <i>R</i> are based on <i>F</i>, with <i>F</i> set to zero for
negative <i>F</i>^2^. The threshold expression of <i>F</i>^2^ >
\s(<i>F</i>^2^) is used only for calculating <i>R</i>-factors(gt) <i>etc</i>.
and is not relevant to the choice of reflections for refinement.
<i>R</i>-factors based on <i>F</i>^2^ are statistically about twice as large
as those based on <i>F</i>, and <i>R</i>- factors based on ALL data will be
even larger.
;
_reflns_number_total     3416
_reflns_number_gt     2675
_reflns_threshold_expression     I>2\s(I)
_refine_ls_structure_factor_coef     Fsqd
_refine_ls_matrix_type     full
_refine_ls_R_factor_all     0.0699
_refine_ls_R_factor_gt     0.0556
_refine_ls_wR_factor_gt     0.1462
_refine_ls_wR_factor_ref     0.1585
_refine_ls_goodness_of_fit_ref     1.065
_refine_ls_restrained_S_all     1.066
_refine_ls_number_reflns     3416
_refine_ls_number_parameters     214
_refine_ls_number_restraints     4
_refine_ls_hydrogen_treatment     mixed
_refine_ls_weighting_scheme     calc
_refine_ls_weighting_details
         'calc w=1/[\s^2^(Fo^2^)+(0.0773P)^2^+0.3994P] where P=(Fo^2^+2Fc^2^)/3'
_atom_sites_solution_hydrogens     geom
_atom_sites_solution_primary     direct
_atom_sites_solution_secondary     difmap
_refine_ls_shift/su_max     0.000
_refine_ls_shift/su_mean     0.000
_refine_diff_density_max     0.671
_refine_diff_density_min     -1.054
_refine_ls_extinction_method     none
_refine_ls_extinction_coef     ?
loop_
    _atom_type_symbol
    _atom_type_description
    _atom_type_scat_dispersion_real
    _atom_type_scat_dispersion_imag
    _atom_type_scat_source
    'C' 'C' 0.0033 0.0016
                         'International Tables Vol C Tables 4.2.6.8 and 6.1.1.4'
    'H' 'H' 0.0000 0.0000
                         'International Tables Vol C Tables 4.2.6.8 and 6.1.1.4'
    'N' 'N' 0.0061 0.0033
                         'International Tables Vol C Tables 4.2.6.8 and 6.1.1.4'
    'O' 'O' 0.0106 0.0060
                         'International Tables Vol C Tables 4.2.6.8 and 6.1.1.4'
    'S' 'S' 0.1246 0.1234
                         'International Tables Vol C Tables 4.2.6.8 and 6.1.1.4'
_computing_data_collection     'SMART (Bruker, 2004)'
_computing_cell_refinement     'SAINT (Bruker, 2004)'
_computing_data_reduction     'SAINT (Bruker, 2004)'
_computing_structure_solution     'SHELXS97 (Sheldrick, 2008)'
_computing_structure_refinement     'SHELXL97 (Sheldrick, 2008)'
_computing_molecular_graphics     'SHELXTL (Sheldrick, 2008)'
_computing_publication_material     'SHELXL97 (Sheldrick, 2008)'
loop_
    _atom_site_type_symbol
    _atom_site_label
    _atom_site_fract_x
    _atom_site_fract_y
    _atom_site_fract_z
    _atom_site_U_iso_or_equiv
    _atom_site_adp_type
    _atom_site_calc_flag
    _atom_site_refinement_flags
    _atom_site_occupancy
    _atom_site_disorder_assembly
    _atom_site_disorder_group
    S S1 0.41626(8) 0.33690(10) 0.46435(8) 0.0645(3) Uani d U 1 . .
    N N1 0.5173(3) 0.4819(3) 0.2070(3) 0.0640(6) Uani d . 1 . .
    H H1A 0.5827 0.4957 0.1369 0.077 Uiso calc R 1 . .
    H H1B 0.4338 0.5433 0.2033 0.077 Uiso calc R 1 . .
    N N2 0.6705(2) 0.2670(2) 0.33434(19) 0.0424(4) Uani d . 1 . .
    O O1 0.2197(2) 0.5380(2) -0.00822(19) 0.0616(5) Uani d . 1 . .
    O O2 0.28892(19) 1.05947(19) -0.01033(17) 0.0463(4) Uani d D 1 . .
    H H2 0.385(2) 1.090(4) -0.025(3) 0.069 Uiso d D 1 . .
    O O3 0.1725(2) 0.7920(2) -0.13815(17) 0.0546(5) Uani d D 1 . .
    H H3 0.227(4) 0.770(4) -0.200(3) 0.082 Uiso d D 1 . .
    O O4 0.40832(17) 0.81995(19) 0.06576(18) 0.0489(4) Uani d . 1 . .
    O O5 0.17176(18) 0.58165(18) 0.27645(15) 0.0441(4) Uani d . 1 . .
    C C1 0.2856(2) 0.9053(2) 0.0535(2) 0.0354(4) Uani d . 1 . .
    C C2 0.1220(2) 0.8368(2) 0.1213(2) 0.0342(4) Uani d . 1 . .
    H H2A 0.0424 0.9240 0.1093 0.041 Uiso calc R 1 . .
    C C3 0.1319(3) 0.7405(3) 0.2703(2) 0.0405(5) Uani d . 1 . .
    H H3A 0.2094 0.7840 0.3079 0.049 Uiso calc R 1 . .
    C C4 -0.0397(3) 0.7220(3) 0.3424(2) 0.0486(6) Uani d . 1 . .
    H H4A -0.1005 0.8219 0.3116 0.058 Uiso calc R 1 . .
    H H4B -0.0381 0.6847 0.4373 0.058 Uiso calc R 1 . .
    C C5 -0.1091(3) 0.5947(3) 0.3034(3) 0.0498(6) Uani d . 1 . .
    H H5A -0.1388 0.4980 0.3802 0.060 Uiso calc R 1 . .
    H H5B -0.2028 0.6353 0.2554 0.060 Uiso calc R 1 . .
    C C6 0.0343(3) 0.5643(3) 0.2149(2) 0.0426(5) Uani d . 1 . .
    H H6A 0.0305 0.4601 0.2074 0.051 Uiso calc R 1 . .
    C C7 0.0545(2) 0.7055(3) 0.0818(2) 0.0368(5) Uani d . 1 . .
    H H7A -0.0530 0.7396 0.0525 0.044 Uiso calc R 1 . .
    C C8 0.1598(3) 0.6691(3) -0.0256(2) 0.0416(5) Uani d . 1 . .
    C C9 0.5451(3) 0.3664(3) 0.3202(3) 0.0473(6) Uani d . 1 . .
    C C10 0.6687(3) 0.1569(3) 0.4631(2) 0.0460(5) Uani d . 1 . .
    C C11 0.7797(4) 0.0351(3) 0.5088(3) 0.0623(7) Uani d . 1 . .
    H H11A 0.8695 0.0243 0.4536 0.075 Uiso calc R 1 . .
    C C12 0.7536(5) -0.0717(4) 0.6404(3) 0.0803(10) Uani d . 1 . .
    H H12A 0.8273 -0.1547 0.6738 0.096 Uiso calc R 1 . .
    C C13 0.6181(5) -0.0553(4) 0.7222(3) 0.0823(10) Uani d U 1 . .
    H H13A 0.6013 -0.1294 0.8089 0.099 Uiso calc R 1 . .
    C C14 0.5100(5) 0.0671(5) 0.6778(3) 0.0788(9) Uani d U 1 . .
    H H14A 0.4208 0.0778 0.7335 0.095 Uiso calc R 1 . .
    C C15 0.5351(3) 0.1745(3) 0.5489(3) 0.0571(5) Uani d U 1 . .
loop_
    _atom_site_aniso_label
    _atom_site_aniso_U_11
    _atom_site_aniso_U_22
    _atom_site_aniso_U_33
    _atom_site_aniso_U_12
    _atom_site_aniso_U_13
    _atom_site_aniso_U_23
    S1 0.0463(4) 0.0910(6) 0.0724(5) -0.0114(3) 0.0153(3) -0.0539(4)
    N1 0.0493(12) 0.0656(14) 0.0688(16) 0.0157(10) -0.0021(11) -0.0202(12)
    N2 0.0411(9) 0.0464(10) 0.0417(10) -0.0012(8) 0.0021(8) -0.0211(9)
    O1 0.0721(12) 0.0542(10) 0.0538(11) 0.0143(9) 0.0059(9) -0.0212(9)
    O2 0.0363(8) 0.0413(8) 0.0499(10) -0.0046(6) 0.0004(7) -0.0062(7)
    O3 0.0684(11) 0.0541(10) 0.0368(9) 0.0106(8) 0.0043(8) -0.0171(8)
    O4 0.0303(7) 0.0460(9) 0.0630(11) 0.0003(6) 0.0053(7) -0.0159(8)
    O5 0.0379(8) 0.0474(9) 0.0401(9) 0.0018(6) -0.0035(6) -0.0098(7)
    C1 0.0315(9) 0.0389(10) 0.0332(10) -0.0018(8) 0.0010(8) -0.0122(8)
    C2 0.0265(9) 0.0372(10) 0.0373(11) 0.0009(7) 0.0013(7) -0.0141(9)
    C3 0.0350(10) 0.0506(12) 0.0368(11) -0.0064(9) 0.0012(8) -0.0184(10)
    C4 0.0433(12) 0.0602(14) 0.0400(12) -0.0075(10) 0.0110(9) -0.0205(11)
    C5 0.0397(12) 0.0591(14) 0.0452(13) -0.0140(10) 0.0079(10) -0.0162(11)
    C6 0.0405(11) 0.0420(11) 0.0440(12) -0.0060(9) 0.0013(9) -0.0162(10)
    C7 0.0296(9) 0.0447(11) 0.0378(11) -0.0007(8) -0.0028(8) -0.0181(9)
    C8 0.0381(11) 0.0503(13) 0.0394(12) 0.0028(9) -0.0046(9) -0.0210(10)
    C9 0.0367(11) 0.0551(13) 0.0583(15) -0.0070(10) 0.0065(10) -0.0335(12)
    C10 0.0556(14) 0.0478(12) 0.0408(12) -0.0131(10) -0.0007(10) -0.0234(10)
    C11 0.088(2) 0.0553(15) 0.0482(15) -0.0018(14) -0.0140(14) -0.0224(12)
    C12 0.129(3) 0.0528(16) 0.062(2) -0.0111(18) -0.034(2) -0.0174(15)
    C13 0.125(3) 0.083(2) 0.0391(15) -0.0536(16) -0.0057(17) -0.0179(15)
    C14 0.091(2) 0.104(2) 0.0495(17) -0.0510(15) 0.0100(14) -0.0374(17)
    C15 0.0619(14) 0.0761(14) 0.0439(14) -0.0314(9) 0.0091(9) -0.0351(11)
_geom_special_details
;
All e.s.d.'s (except the e.s.d. in the dihedral angle between two l.s. planes)
are estimated using the full covariance matrix. The cell e.s.d.'s are taken
into account individually in the estimation of e.s.d.'s in distances, angles
and torsion angles; correlations between e.s.d.'s in cell parameters are only
used when they are defined by crystal symmetry. An approximate (isotropic)
treatment of cell e.s.d.'s is used for estimating e.s.d.'s involving l.s.
planes.
;
loop_
    _geom_bond_atom_site_label_1
    _geom_bond_atom_site_label_2
    _geom_bond_site_symmetry_2
    _geom_bond_distance
    _geom_bond_publ_flag
    S1 C15 . 1.734(3) ?
    S1 C9 . 1.743(2) ?
    N1 C9 . 1.318(4) ?
    N1 H1A . 0.8600 ?
    N1 H1B . 0.8600 ?
    N2 C9 . 1.322(3) ?
    N2 C10 . 1.382(3) ?
    O1 C8 . 1.214(3) ?
    O2 C1 . 1.295(3) ?
    O2 H2 . 0.836(18) ?
    O3 C8 . 1.303(3) ?
    O3 H3 . 0.854(18) ?
    O4 C1 . 1.234(2) ?
    O5 C3 . 1.434(3) ?
    O5 C6 . 1.443(3) ?
    C1 C2 . 1.508(3) ?
    C2 C3 . 1.544(3) ?
    C2 C7 . 1.565(3) ?
    C2 H2A . 0.9800 ?
    C3 C4 . 1.530(3) ?
    C3 H3A . 0.9800 ?
    C4 C5 . 1.537(3) ?
    C4 H4A . 0.9700 ?
    C4 H4B . 0.9700 ?
    C5 C6 . 1.530(3) ?
    C5 H5A . 0.9700 ?
    C5 H5B . 0.9700 ?
    C6 C7 . 1.525(3) ?
    C6 H6A . 0.9800 ?
    C7 C8 . 1.517(3) ?
    C7 H7A . 0.9800 ?
    C10 C11 . 1.375(4) ?
    C10 C15 . 1.413(3) ?
    C11 C12 . 1.396(4) ?
    C11 H11A . 0.9300 ?
    C12 C13 . 1.395(6) ?
    C12 H12A . 0.9300 ?
    C13 C14 . 1.361(5) ?
    C13 H13A . 0.9300 ?
    C14 C15 . 1.374(4) ?
    C14 H14A . 0.9300 ?
loop_
    _geom_angle_atom_site_label_1
    _geom_angle_atom_site_label_2
    _geom_angle_atom_site_label_3
    _geom_angle_site_symmetry_1
    _geom_angle_site_symmetry_3
    _geom_angle
    _geom_angle_publ_flag
    C15 S1 C9 . . 89.18(12) ?
    C9 N1 H1A . . 120.0 ?
    C9 N1 H1B . . 120.0 ?
    H1A N1 H1B . . 120.0 ?
    C9 N2 C10 . . 111.49(19) ?
    C1 O2 H2 . . 109(2) ?
    C8 O3 H3 . . 112(2) ?
    C3 O5 C6 . . 96.24(15) ?
    O4 C1 O2 . . 123.04(18) ?
    O4 C1 C2 . . 121.43(18) ?
    O2 C1 C2 . . 115.39(17) ?
    C1 C2 C3 . . 110.23(17) ?
    C1 C2 C7 . . 116.64(16) ?
    C3 C2 C7 . . 100.43(16) ?
    C1 C2 H2A . . 109.7 ?
    C3 C2 H2A . . 109.7 ?
    C7 C2 H2A . . 109.7 ?
    O5 C3 C4 . . 103.13(17) ?
    O5 C3 C2 . . 102.91(16) ?
    C4 C3 C2 . . 108.53(18) ?
    O5 C3 H3A . . 113.7 ?
    C4 C3 H3A . . 113.7 ?
    C2 C3 H3A . . 113.7 ?
    C3 C4 C5 . . 101.17(18) ?
    C3 C4 H4A . . 111.5 ?
    C5 C4 H4A . . 111.5 ?
    C3 C4 H4B . . 111.5 ?
    C5 C4 H4B . . 111.5 ?
    H4A C4 H4B . . 109.4 ?
    C6 C5 C4 . . 101.63(17) ?
    C6 C5 H5A . . 111.4 ?
    C4 C5 H5A . . 111.4 ?
    C6 C5 H5B . . 111.4 ?
    C4 C5 H5B . . 111.4 ?
    H5A C5 H5B . . 109.3 ?
    O5 C6 C7 . . 102.38(16) ?
    O5 C6 C5 . . 102.47(18) ?
    C7 C6 C5 . . 110.16(19) ?
    O5 C6 H6A . . 113.6 ?
    C7 C6 H6A . . 113.6 ?
    C5 C6 H6A . . 113.6 ?
    C8 C7 C6 . . 114.11(18) ?
    C8 C7 C2 . . 115.16(16) ?
    C6 C7 C2 . . 101.23(17) ?
    C8 C7 H7A . . 108.7 ?
    C6 C7 H7A . . 108.7 ?
    C2 C7 H7A . . 108.7 ?
    O1 C8 O3 . . 124.6(2) ?
    O1 C8 C7 . . 123.1(2) ?
    O3 C8 C7 . . 112.29(18) ?
    N1 C9 N2 . . 123.7(2) ?
    N1 C9 S1 . . 121.07(18) ?
    N2 C9 S1 . . 115.2(2) ?
    C11 C10 N2 . . 125.6(2) ?
    C11 C10 C15 . . 120.4(2) ?
    N2 C10 C15 . . 114.0(2) ?
    C10 C11 C12 . . 118.0(3) ?
    C10 C11 H11A . . 121.0 ?
    C12 C11 H11A . . 121.0 ?
    C11 C12 C13 . . 120.6(3) ?
    C11 C12 H12A . . 119.7 ?
    C13 C12 H12A . . 119.7 ?
    C14 C13 C12 . . 121.3(3) ?
    C14 C13 H13A . . 119.3 ?
    C12 C13 H13A . . 119.3 ?
    C13 C14 C15 . . 118.7(3) ?
    C13 C14 H14A . . 120.6 ?
    C15 C14 H14A . . 120.6 ?
    C14 C15 C10 . . 120.9(3) ?
    C14 C15 S1 . . 128.9(3) ?
    C10 C15 S1 . . 110.1(2) ?
loop_
    _geom_hbond_atom_site_label_D
    _geom_hbond_atom_site_label_H
    _geom_hbond_atom_site_label_A
    _geom_hbond_site_symmetry_A
    _geom_hbond_distance_DH
    _geom_hbond_distance_HA
    _geom_hbond_distance_DA
    _geom_hbond_angle_DHA
    N1 H1A O1 2_665 0.86 2.13 2.953(3) 161.0
    N1 H1B O5 . 0.86 2.29 3.061(3) 150.1
    N1 H1B O4 . 0.86 2.38 2.991(3) 128.0
    O2 H2 O4 2_675 0.836(18) 1.868(18) 2.700(2) 174(3)
    O3 H3 N2 2_665 0.854(18) 1.758(19) 2.611(2) 176(4)
data_global
_journal_date_recd_electronic     2008-04-17
_journal_date_accepted     2008-05-21
_journal_name_full     'Acta Crystallographica, Section E'
_journal_year     2008
_journal_volume     64
_journal_issue      8
_journal_page_first     o1442
_journal_page_last     o1442
_journal_paper_category     QO
_journal_coeditor_code     KP2168
_publ_contact_author_name     'Rui-Ding Hu'
_publ_contact_author_address
;
  Zhejiang Key Laboratory for Reactive Chemistry on Solid Surfaces,
  Institute of Physical Chemistry,
  Zhejiang Normal University,
  Jinhua, Zhejiang 321004,
  People's Republic of China
;
_publ_contact_author_email     huruiding@zjnu.cn
_publ_contact_author_fax     '86-579-82282269'
_publ_contact_author_phone     '86-579-82283353'
_publ_section_title
;
The 1:1 cocrystal of <i>rac</i>-7-oxabicyclo[2.2.1]heptane-2,3-dicarboxylic acid
and 2-aminobenzothiazole
;
loop_
    _publ_author_name
    _publ_author_address
    'Yun-Yun Wang'
;
  Zhejiang Key Laboratory for Reactive Chemistry on Solid Surfaces,
  Institute of Physical Chemistry,
  Zhejiang Normal University,
  Jinhua, Zhejiang 321004,
  People's Republic of China
and
  College of Chemistry and Life Science,
  Zhejiang Normal University,
  Jinhua 321004, Zhejiang,
  People's Republic of China
;
    'Rui-Ding Hu'
;
  Zhejiang Key Laboratory for Reactive Chemistry on Solid Surfaces,
  Institute of Physical Chemistry,
  Zhejiang Normal University,
  Jinhua, Zhejiang 321004,
  People's Republic of China
and
  College of Chemistry and Life Science,
  Zhejiang Normal University,
  Jinhua 321004, Zhejiang,
  People's Republic of China
;
    'Yan-Jun Wang'
;
  Zhejiang Key Laboratory for Reactive Chemistry on Solid Surfaces,
  Institute of Physical Chemistry,
  Zhejiang Normal University,
  Jinhua, Zhejiang 321004,
  People's Republic of China
and
  College of Chemistry and Life Science,
  Zhejiang Normal University,
  Jinhua 321004, Zhejiang,
  People's Republic of China
;
