# Supplementary material for: The 1:1 cocrystal of rac-7-oxabicyclo­[2.2.1]heptane-2,3-dicarboxylic acid and 2-amino­benzothia­zole
Source: Acta Crystallogr Sect E Struct Rep Online. 2008 Jul 9;64(Pt 8):o1442. doi: 10.1107/S1600536808015365 (PMC2962073; doi:10.1107/S1600536808015365)
Supplement: Supplementary file 2 [file e-64-o1442-Isup2.hkl]

# 
# h,k,l, Fc-squared, Fo-squared, sigma(Fo-squared) and status flag 
# 
data_I
_shelx_title ' G in P-1' 
_shelx_refln_list_code          4 
_shelx_F_calc_maximum      127.69 
_exptl_crystal_F_000       352.00 
_reflns_d_resolution_high  0.7716 
 
loop_ 
 _symmetry_equiv_pos_as_xyz 
 'x, y, z' 
 '-x, -y, -z' 
 
_cell_length_a     8.3082 
_cell_length_b     9.0428 
_cell_length_c    11.0438 
_cell_angle_alpha  67.155 
_cell_angle_beta   83.010 
_cell_angle_gamma  86.919 
 
_shelx_F_squared_multiplier     1.000 
 
loop_ 
 _refln_index_h 
 _refln_index_k 
 _refln_index_l 
 _refln_F_squared_calc 
 _refln_F_squared_meas 
 _refln_F_squared_sigma 
 _refln_observed_status 
   1   0   0      539.46      501.82      5.04 o 
   2   0   0       26.76       19.43      0.38 o 
   3   0   0      824.68      865.71      6.55 o 
   4   0   0       45.05       34.37      0.72 o 
   5   0   0       56.12       35.54      0.82 o 
   6   0   0        2.39        4.08      0.42 o 
   7   0   0      170.55      182.97      2.51 o 
   8   0   0       42.08       52.16      2.22 o 
   9   0   0       12.18       13.15      0.94 o 
  10   0   0        0.60        0.70      0.87 o 
 -10   1   0       12.14       12.93      1.89 o 
  -9   1   0       25.95       33.85      1.31 o 
  -8   1   0       23.15       25.87      1.07 o 
  -7   1   0       65.73       58.00      1.31 o 
  -6   1   0       11.52        6.92      0.47 o 
  -5   1   0        2.43        6.36      0.39 o 
  -4   1   0       94.34       87.02      1.25 o 
  -3   1   0      618.24      546.21      4.95 o 
  -2   1   0     3720.54     3301.98     29.76 o 
  -1   1   0     6285.47     5258.84     79.84 o 
   0   1   0        8.36        4.44      0.38 o 
   1   1   0      672.08      690.31      9.70 o 
   2   1   0      134.06      141.10      1.51 o 
   3   1   0      591.26      661.12      5.90 o 
   4   1   0        6.66       10.08      0.45 o 
   5   1   0      876.58      880.32      7.83 o 
   6   1   0       61.91       57.28      1.19 o 
   7   1   0      175.09      166.75      2.39 o 
   8   1   0        0.00       -0.05      0.43 o 
   9   1   0       17.20       13.19      0.96 o 
  10   1   0        1.19       -0.35      0.66 o 
 -10   2   0        5.46        5.46      1.45 o 
  -9   2   0       16.39        8.46      1.46 o 
  -8   2   0        2.51        5.01      0.61 o 
  -7   2   0       39.46       35.67      0.98 o 
  -6   2   0       26.34       20.38      0.76 o 
  -5   2   0       61.27       65.49      1.27 o 
  -4   2   0     1139.49     1188.17     11.99 o 
  -3   2   0     1086.31     1180.41     10.16 o 
  -2   2   0        0.09        0.66      0.15 o 
  -1   2   0      280.83      198.68      2.28 o 
   0   2   0       30.69       45.51      1.23 o 
   1   2   0       95.98       87.98      1.76 o 
   2   2   0     1471.80     1554.56     15.85 o 
   3   2   0      345.79      362.81      3.77 o 
   4   2   0      490.92      478.74      4.93 o 
   5   2   0       13.54       11.27      0.56 o 
   6   2   0       11.34       10.47      0.77 o 
   7   2   0      297.96      282.27      3.44 o 
   8   2   0       35.76       34.37      1.25 o 
   9   2   0       51.04       60.29      1.70 o 
  10   2   0       75.66       89.94      2.44 o 
 -10   3   0        0.54        0.15      1.09 o 
  -9   3   0       12.59       11.23      1.68 o 
  -8   3   0       38.91       33.69      1.34 o 
  -7   3   0        1.21        0.11      0.36 o 
  -6   3   0      172.33      177.92      2.83 o 
  -5   3   0       25.09       30.85      0.90 o 
  -4   3   0       31.34       48.23      1.04 o 
  -3   3   0      275.35      264.30      2.98 o 
  -2   3   0       30.88       25.27      0.63 o 
  -1   3   0      275.06      303.76      3.71 o 
   0   3   0        0.66        2.41      0.28 o 
   1   3   0      225.22      213.06      3.38 o 
   2   3   0      215.17      193.69      3.03 o 
   3   3   0       18.31       23.47      0.70 o 
   4   3   0       93.89       97.39      2.10 o 
   5   3   0      299.15      307.21      4.56 o 
   6   3   0        5.18        4.33      0.62 o 
   7   3   0      186.55      193.29      3.76 o 
   8   3   0       16.90       19.73      1.30 o 
   9   3   0        0.06        0.31      0.80 o 
  10   3   0       11.70       11.04      1.48 o 
  -9   4   0        6.86        3.40      1.60 o 
  -8   4   0       43.68       45.73      3.43 o 
  -7   4   0       61.14       56.69      2.12 o 
  -6   4   0       65.05       55.63      1.44 o 
  -5   4   0        7.83        8.21      0.59 o 
  -4   4   0       60.42       69.18      1.34 o 
  -3   4   0       82.68       85.49      1.43 o 
  -2   4   0      304.62      331.21      3.59 o 
  -1   4   0     2134.22     2102.75     19.95 o 
   0   4   0        0.42        0.17      0.28 o 
   1   4   0      445.16      463.05      8.02 o 
   2   4   0      185.69      200.76      3.91 o 
   3   4   0       87.68       74.26      1.87 o 
   4   4   0      534.18      500.99      6.71 o 
   5   4   0       50.62       40.92      1.69 o 
   6   4   0       11.10        7.40      0.97 o 
   7   4   0       51.53       46.51      2.49 o 
   8   4   0       34.32       41.68      2.11 o 
   9   4   0        3.51        5.17      1.71 o 
  -9   5   0        8.29       12.25      3.85 o 
  -8   5   0        1.57       -0.57      0.92 o 
  -7   5   0        0.05        0.77      0.68 o 
  -6   5   0       27.26       30.12      1.52 o 
  -5   5   0       23.60       25.78      1.18 o 
  -4   5   0        1.81        3.68      0.49 o 
  -3   5   0      134.21      138.87      2.05 o 
  -2   5   0       57.41       67.46      1.28 o 
  -1   5   0        0.91        0.70      0.27 o 
   0   5   0       15.49       16.41      0.86 o 
   1   5   0       70.67       73.34      1.96 o 
   2   5   0       20.64       26.92      1.12 o 
   3   5   0      149.90      152.96      4.90 o 
   4   5   0      310.88      270.92      4.41 o 
   5   5   0       37.32       35.15      1.48 o 
   6   5   0       58.83       56.88      2.65 o 
   7   5   0        0.00        0.81      0.92 o 
   8   5   0       10.91       14.03      1.48 o 
   9   5   0        3.24        2.98      1.88 o 
  -8   6   0        0.65        2.48      1.20 o 
  -7   6   0        0.28        0.30      0.94 o 
  -6   6   0       28.03       28.50      1.73 o 
  -5   6   0       50.24       64.25      1.86 o 
  -4   6   0       10.91        4.55      0.65 o 
  -3   6   0       90.75       70.47      1.78 o 
  -2   6   0       81.64       74.15      1.54 o 
  -1   6   0       37.17       38.37      1.24 o 
   0   6   0        0.04        0.36      0.36 o 
   1   6   0      513.04      536.90      8.08 o 
   2   6   0      188.91      193.10      3.91 o 
   3   6   0       12.09       13.76      1.03 o 
   4   6   0      261.68      267.91      4.61 o 
   5   6   0       80.15       81.97      2.61 o 
   6   6   0       26.87       20.52      2.65 o 
   7   6   0       11.22        9.04      1.56 o 
   8   6   0       11.71       10.11      1.74 o 
  -8   7   0        2.04        1.11      1.62 o 
  -7   7   0        3.51        5.51      4.36 o 
  -6   7   0        2.53       -0.52      0.88 o 
  -5   7   0        2.01        5.09      1.72 o 
  -4   7   0        0.07        1.71      0.67 o 
  -3   7   0        5.90        3.07      0.90 o 
  -2   7   0        9.71       10.80      1.05 o 
  -1   7   0       94.36      112.49      2.41 o 
   0   7   0        6.00        8.26      0.81 o 
   1   7   0      237.64      261.50      4.24 o 
   2   7   0      109.42      105.09      2.88 o 
   3   7   0       42.54       46.88      3.93 o 
   4   7   0       39.36       37.01      1.89 o 
   5   7   0        0.23       -0.33      0.63 o 
   6   7   0       31.63       28.03      3.57 o 
   7   7   0        5.68        5.83      1.49 o 
   8   7   0       13.70       15.38      3.30 o 
  -7   8   0        0.34       -0.09      1.61 o 
  -6   8   0        0.66        1.39      1.56 o 
  -5   8   0        2.55        0.86      0.91 o 
  -4   8   0        0.30        1.01      0.86 o 
  -3   8   0       23.96       32.82      2.07 o 
  -2   8   0       25.18       35.74      2.98 o 
  -1   8   0       11.12       19.45      1.46 o 
   0   8   0      114.51       92.65      2.77 o 
   1   8   0        2.24        0.43      0.61 o 
   2   8   0        6.91        8.26      0.92 o 
   3   8   0       12.60       16.96      1.49 o 
   4   8   0        7.36        5.53      1.05 o 
   5   8   0       17.15       13.40      3.36 o 
   6   8   0        4.22        2.20      1.00 o 
   7   8   0        0.55        0.01      1.73 o 
  -5   9   0       13.26        9.23      2.43 o 
  -4   9   0        0.65        0.33      0.94 o 
  -3   9   0        0.26       -0.73      0.73 o 
  -2   9   0        0.00        0.97      0.76 o 
  -1   9   0        0.04       -0.30      0.68 o 
   0   9   0       26.99       28.79      1.91 o 
   1   9   0        7.01        5.82      1.11 o 
   2   9   0        0.26       -0.30      0.70 o 
   3   9   0       11.21       12.21      2.46 o 
   4   9   0        2.48        2.72      0.95 o 
   5   9   0       12.44       12.10      1.88 o 
  -3  10   0        5.20        4.60      4.44 o 
  -2  10   0        4.72        8.59      1.60 o 
  -1  10   0        1.43        2.23      0.94 o 
   0  10   0        7.25        8.60      2.93 o 
   1  10   0        1.60        2.14      0.99 o 
   2  10   0       18.65       12.19      1.50 o 
   3  10   0       19.93       17.03      2.17 o 
   4  10   0        2.74        3.28      1.34 o 
  -3 -10   1        0.47        0.68      1.62 o 
  -2 -10   1        3.67        2.47      1.20 o 
  -1 -10   1        2.35        6.30      1.22 o 
   0 -10   1        0.20        1.58      0.97 o 
   1 -10   1        0.20        0.28      1.04 o 
   2 -10   1       11.31       10.13      2.70 o 
   3 -10   1        3.76        5.51      2.10 o 
  -5  -9   1        0.00       -0.07      1.02 o 
  -4  -9   1       10.03        7.81      1.28 o 
  -3  -9   1        1.50        0.33      0.70 o 
  -2  -9   1        0.18        1.39      0.73 o 
  -1  -9   1        8.75        3.22      0.91 o 
   0  -9   1       20.84       19.58      1.61 o 
   1  -9   1       10.08        8.09      2.33 o 
   2  -9   1        0.49        2.51      1.08 o 
   3  -9   1        0.01        1.10      1.05 o 
   4  -9   1        1.14        7.42      2.20 o 
   5  -9   1        0.45        0.34      1.61 o 
  -6  -8   1        0.17       -0.62      1.65 o 
  -5  -8   1        4.14        4.02      1.78 o 
  -4  -8   1       27.82       30.76      1.97 o 
  -3  -8   1       16.31       14.01      1.63 o 
  -2  -8   1       27.47       28.23      2.28 o 
  -1  -8   1      244.29      234.05      4.22 o 
   0  -8   1      156.10      183.55      4.02 o 
   1  -8   1       28.50       36.80      2.07 o 
   2  -8   1       22.30       28.90      1.67 o 
   3  -8   1        4.21        7.16      1.59 o 
   4  -8   1        0.14       -0.25      0.85 o 
   5  -8   1        1.83        0.77      1.39 o 
   6  -8   1        0.00        0.97      1.48 o 
  -7  -7   1        0.04        2.40      1.78 o 
  -6  -7   1        3.21        3.28      1.29 o 
  -5  -7   1        5.04        6.52      1.32 o 
  -4  -7   1      156.41      153.98      3.87 o 
  -3  -7   1       12.47       11.51      1.23 o 
  -2  -7   1      140.01      146.84      3.56 o 
  -1  -7   1       34.05       28.72      1.92 o 
   0  -7   1        0.00        0.77      0.62 o 
   1  -7   1       10.71       13.33      0.97 o 
   2  -7   1        3.13        2.01      0.63 o 
   3  -7   1      198.38      184.22      4.66 o 
   4  -7   1       94.12       77.80      2.99 o 
   5  -7   1        9.07       16.55      2.56 o 
   6  -7   1       13.40       21.70      3.85 o 
   7  -7   1        7.43        6.73      1.55 o 
  -8  -6   1        0.01        0.18      1.68 o 
  -7  -6   1       54.23       52.41      3.09 o 
  -6  -6   1        2.05        1.71      1.01 o 
  -5  -6   1        3.87        3.60      0.86 o 
  -4  -6   1       18.32       16.29      1.33 o 
  -3  -6   1        4.68        3.10      0.64 o 
  -2  -6   1       27.08       33.70      1.59 o 
  -1  -6   1       22.34       21.96      1.11 o 
   0  -6   1       12.88       13.47      0.89 o 
   1  -6   1      464.02      448.89      6.14 o 
   2  -6   1       83.32      107.38      2.22 o 
   3  -6   1      215.73      240.47      3.37 o 
   4  -6   1       19.44       11.55      1.50 o 
   5  -6   1      106.48      104.23      2.84 o 
   6  -6   1        6.60        6.50      1.28 o 
   7  -6   1       20.49       33.51      2.71 o 
   8  -6   1        2.49        1.34      1.42 o 
  -9  -5   1       46.45       50.63      3.29 o 
  -8  -5   1        6.21        4.75      1.39 o 
  -7  -5   1       59.90       63.82      4.52 o 
  -6  -5   1        7.79        5.85      1.16 o 
  -5  -5   1       56.05       62.47      2.72 o 
  -4  -5   1       30.89       30.42      1.57 o 
  -3  -5   1        3.21        1.19      0.55 o 
  -2  -5   1        0.09        0.86      0.46 o 
  -1  -5   1      365.40      366.93      5.85 o 
   0  -5   1       51.68       55.78      1.45 o 
   1  -5   1        2.30        1.34      0.31 o 
   2  -5   1        7.84       10.82      0.62 o 
   3  -5   1       59.97       58.96      1.33 o 
   4  -5   1       76.93       71.96      1.55 o 
   5  -5   1        2.39        1.14      0.50 o 
   6  -5   1       51.13       41.60      1.80 o 
   7  -5   1       39.93       42.68      4.37 o 
   8  -5   1       42.65       48.34      4.08 o 
   9  -5   1        0.01        0.60      1.21 o 
  -9  -4   1       14.48       14.83      1.62 o 
  -8  -4   1        4.37        2.44      1.18 o 
  -7  -4   1       11.39        8.63      1.35 o 
  -6  -4   1       72.78       73.47      2.97 o 
  -5  -4   1      185.77      165.26      3.76 o 
  -4  -4   1      125.50      115.90      3.41 o 
  -3  -4   1      149.13      176.73      3.06 o 
  -2  -4   1        1.02        1.10      0.35 o 
  -1  -4   1      511.35      534.51      7.59 o 
   0  -4   1      481.32      482.03      5.19 o 
   1  -4   1       59.12       72.59      1.22 o 
   2  -4   1       17.70       17.80      0.62 o 
   3  -4   1      254.36      266.82      3.14 o 
   4  -4   1       64.54       81.98      1.48 o 
   5  -4   1       24.73       31.16      1.03 o 
   6  -4   1        8.44       10.48      0.85 o 
   7  -4   1        1.84        5.13      1.13 o 
   8  -4   1        7.13        7.02      1.37 o 
   9  -4   1        0.87       -0.90      0.90 o 
 -10  -3   1       37.73       48.94      5.19 o 
  -9  -3   1        5.55        6.98      1.00 o 
  -8  -3   1        0.56        0.21      0.57 o 
  -7  -3   1       88.16       69.67      2.05 o 
  -6  -3   1       68.01       66.39      1.85 o 
  -5  -3   1      310.50      337.29      4.37 o 
  -4  -3   1       24.45       26.11      0.97 o 
  -3  -3   1       36.73       23.45      0.72 o 
  -2  -3   1        1.17       -0.21      0.21 o 
  -1  -3   1       55.32       44.13      1.12 o 
   0  -3   1     1843.99     1827.73     17.85 o 
   1  -3   1       64.18       71.49      1.10 o 
   2  -3   1       70.10       77.60      1.20 o 
   3  -3   1      422.90      472.31      4.57 o 
   4  -3   1      107.89       91.07      1.50 o 
   5  -3   1      212.75      225.16      2.89 o 
   6  -3   1       19.00       17.21      0.83 o 
   7  -3   1        6.96        4.44      0.66 o 
   8  -3   1       22.63       17.30      1.44 o 
   9  -3   1        2.14        0.91      1.29 o 
  10  -3   1       13.80       14.96      1.97 o 
 -10  -2   1        4.05        6.51      1.61 o 
  -9  -2   1        3.66        1.81      0.66 o 
  -8  -2   1        9.08       10.23      0.81 o 
  -7  -2   1       41.24       43.38      1.96 o 
  -6  -2   1      105.73       99.00      1.69 o 
  -5  -2   1       46.62       46.59      1.11 o 
  -4  -2   1      178.67      176.73      2.31 o 
  -3  -2   1        0.59        4.56      0.35 o 
  -2  -2   1      109.44      124.99      2.06 o 
  -1  -2   1      185.91      197.72      2.83 o 
   0  -2   1      471.71      518.34      6.76 o 
   1  -2   1      172.03      159.77      1.77 o 
   2  -2   1      619.41      642.22      6.02 o 
   3  -2   1     1110.31     1166.24     10.06 o 
   4  -2   1        0.98        0.14      0.21 o 
   5  -2   1       70.48       74.72      1.62 o 
   6  -2   1        3.12        3.99      0.41 o 
   7  -2   1       36.78       29.23      0.91 o 
   8  -2   1       10.03       17.07      1.51 o 
   9  -2   1        1.56       -0.35      0.89 o 
  10  -2   1        4.17        3.82      1.31 o 
 -10  -1   1       38.28       46.46      1.70 o 
  -9  -1   1       12.14       13.13      0.96 o 
  -8  -1   1        0.18        0.20      0.46 o 
  -7  -1   1        0.00       -0.04      0.35 o 
  -6  -1   1       56.67       56.80      1.23 o 
  -5  -1   1      147.73      132.37      1.84 o 
  -4  -1   1      888.80      845.35      7.45 o 
  -3  -1   1     3453.60     3410.13     32.56 o 
  -2  -1   1      248.64      232.65      2.48 o 
  -1  -1   1       80.83       73.93      0.97 o 
   0  -1   1      334.54      332.32      5.20 o 
   1  -1   1     8423.48     6588.81    161.03 o 
   2  -1   1      131.58      120.49      1.34 o 
   3  -1   1      128.19      150.05      1.70 o 
   4  -1   1       62.80       80.57      1.39 o 
   5  -1   1      179.21      217.48      2.29 o 
   6  -1   1        0.99        0.14      0.24 o 
   7  -1   1      475.17      487.28      4.67 o 
   8  -1   1      123.28      148.96      2.96 o 
   9  -1   1        2.71        4.39      1.36 o 
  10  -1   1        1.24        0.92      1.00 o 
 -10   0   1        4.50        6.24      1.15 o 
  -9   0   1       63.26       73.44      1.84 o 
  -8   0   1      124.28      136.49      2.40 o 
  -7   0   1       15.32       20.16      1.03 o 
  -6   0   1       55.73       53.15      1.32 o 
  -5   0   1       41.22       33.57      0.83 o 
  -4   0   1        4.58        9.57      0.45 o 
  -3   0   1       42.65       47.81      0.75 o 
  -2   0   1      634.80      620.16      5.04 o 
  -1   0   1     3723.30     3511.57     31.23 o 
   0   0   1        0.54        0.28      0.06 o 
   1   0   1      784.47      700.94      7.13 o 
   2   0   1     1245.96     1264.21     10.53 o 
   3   0   1       77.70       73.59      0.87 o 
   4   0   1      168.40      152.20      1.58 o 
   5   0   1       38.51       43.63      0.88 o 
   6   0   1        4.23        3.11      0.48 o 
   7   0   1       58.98       52.29      1.21 o 
   8   0   1       55.28       58.62      1.47 o 
   9   0   1       53.76       53.40      2.34 o 
  10   0   1        0.08        2.08      1.66 o 
 -10   1   1        0.99        1.08      0.65 o 
  -9   1   1        2.06        1.89      0.56 o 
  -8   1   1      266.40      260.79      3.60 o 
  -7   1   1      314.48      277.13      3.38 o 
  -6   1   1      707.87      643.95      6.18 o 
  -5   1   1       95.00       87.02      1.52 o 
  -4   1   1        1.18        0.83      0.22 o 
  -3   1   1      124.49      155.40      1.94 o 
  -2   1   1        1.22        0.81      0.16 o 
  -1   1   1      123.54      130.26      1.75 o 
   0   1   1      313.94      243.56      4.11 o 
   1   1   1     2109.60     1945.83     22.02 o 
   2   1   1     3638.86     3583.13     29.34 o 
   3   1   1     1115.74     1080.40      8.56 o 
   4   1   1     1135.11     1077.91      8.55 o 
   5   1   1       44.92       48.36      0.96 o 
   6   1   1       15.84       14.42      0.65 o 
   7   1   1      181.68      170.21      2.38 o 
   8   1   1      409.98      381.00      4.58 o 
   9   1   1      112.94      110.59      2.44 o 
  10   1   1       38.94       38.55      3.98 o 
 -10   2   1       10.26       11.54      1.81 o 
  -9   2   1        2.13        2.37      0.67 o 
  -8   2   1       13.47       13.11      0.88 o 
  -7   2   1      245.16      238.82      3.41 o 
  -6   2   1       19.98       13.91      0.74 o 
  -5   2   1       38.49       35.81      0.94 o 
  -4   2   1      301.02      317.60      3.51 o 
  -3   2   1      217.44      185.31      2.66 o 
  -2   2   1        2.69        3.34      0.24 o 
  -1   2   1      853.45      898.10     10.03 o 
   0   2   1       14.23       11.50      0.44 o 
   1   2   1    11170.86     8310.80    225.17 o 
   2   2   1     1239.76     1225.14     11.28 o 
   3   2   1      192.47      212.39      2.77 o 
   4   2   1      189.90      187.15      2.33 o 
   5   2   1      275.99      292.55      3.53 o 
   6   2   1      282.68      262.36      3.43 o 
   7   2   1       26.10       30.08      1.27 o 
   8   2   1       28.61       36.84      1.26 o 
   9   2   1       39.33       49.28      1.55 o 
  10   2   1        1.30       -0.29      1.21 o 
 -10   3   1       30.94       26.35      2.49 o 
  -9   3   1       17.46       19.43      1.21 o 
  -8   3   1        0.39       -0.32      0.41 o 
  -7   3   1        0.60        1.85      0.55 o 
  -6   3   1      548.79      547.00      5.94 o 
  -5   3   1      307.42      297.50      3.57 o 
  -4   3   1        3.35        9.40      0.51 o 
  -3   3   1       34.21       58.81      1.05 o 
  -2   3   1      218.14      234.14      2.58 o 
  -1   3   1      669.75      653.74      5.97 o 
   0   3   1      651.83      670.88      6.29 o 
   1   3   1      666.18      706.18      6.79 o 
   2   3   1      227.34      221.92      2.83 o 
   3   3   1        3.47        4.73      0.38 o 
   4   3   1      102.85       94.96      2.39 o 
   5   3   1      452.60      442.35      6.03 o 
   6   3   1      414.88      402.18      5.12 o 
   7   3   1       88.76       88.28      2.08 o 
   8   3   1       30.73       29.63      1.46 o 
   9   3   1        0.31        0.01      0.72 o 
  10   3   1        0.09       -1.52      1.52 o 
  -9   4   1        0.08        0.10      0.95 o 
  -8   4   1       42.86       36.33      1.46 o 
  -7   4   1      136.73      150.13      3.67 o 
  -6   4   1       17.85       11.71      1.18 o 
  -5   4   1        0.16        0.43      0.29 o 
  -4   4   1       83.34       87.10      1.51 o 
  -3   4   1      222.10      203.64      2.53 o 
  -2   4   1      419.65      455.08      4.64 o 
  -1   4   1      121.51      112.63      1.95 o 
   0   4   1       28.95       45.23      0.96 o 
   1   4   1      111.34      104.91      1.36 o 
   2   4   1        0.08        0.15      0.21 o 
   3   4   1       15.85       18.93      0.71 o 
   4   4   1      121.16      123.89      2.06 o 
   5   4   1        3.08        1.53      0.46 o 
   6   4   1       22.79       20.28      1.82 o 
   7   4   1       12.75        9.68      1.88 o 
   8   4   1        3.02        2.46      0.84 o 
   9   4   1        7.04       10.92      1.34 o 
  10   4   1        1.78        0.76      1.30 o 
  -9   5   1        2.88        2.80      1.23 o 
  -8   5   1       28.82       27.67      3.61 o 
  -7   5   1       10.99        7.18      0.87 o 
  -6   5   1       21.76       16.00      1.08 o 
  -5   5   1       51.92       43.99      1.37 o 
  -4   5   1      151.09      147.76      2.53 o 
  -3   5   1       63.25       62.54      1.28 o 
  -2   5   1        6.34        8.81      0.52 o 
  -1   5   1      109.93      108.75      1.72 o 
   0   5   1        3.87        4.02      0.34 o 
   1   5   1       34.06       34.18      0.82 o 
   2   5   1      538.80      513.80      5.87 o 
   3   5   1      192.86      165.56      3.02 o 
   4   5   1        8.42        5.60      0.67 o 
   5   5   1      134.02      135.93      2.85 o 
   6   5   1        0.97        1.17      0.65 o 
   7   5   1       38.42       45.74      2.57 o 
   8   5   1       89.55       84.59      4.47 o 
   9   5   1       14.83       14.73      2.39 o 
  -8   6   1        4.94        2.31      1.23 o 
  -7   6   1       35.23       30.10      1.82 o 
  -6   6   1       15.11       17.66      1.21 o 
  -5   6   1       24.67       17.75      1.23 o 
  -4   6   1        4.71        6.34      0.72 o 
  -3   6   1       67.95       74.37      1.83 o 
  -2   6   1       13.27        8.66      0.80 o 
  -1   6   1       25.79       30.40      0.94 o 
   0   6   1      126.39      124.95      2.34 o 
   1   6   1        1.10        0.62      1.00 o 
   2   6   1        3.32        1.82      0.54 o 
   3   6   1       56.54       58.28      1.75 o 
   4   6   1      104.02       97.17      2.96 o 
   5   6   1      149.94      153.08      3.25 o 
   6   6   1       43.09       37.41      2.42 o 
   7   6   1       13.43       10.50      1.55 o 
   8   6   1       44.27       39.22      4.07 o 
   9   6   1        5.18        9.68      2.75 o 
  -8   7   1        0.06        1.92      1.31 o 
  -7   7   1        6.79       11.22      1.35 o 
  -6   7   1       79.38       89.58      3.10 o 
  -5   7   1       12.30       19.07      1.87 o 
  -4   7   1        3.89        1.93      0.70 o 
  -3   7   1        5.65        5.06      0.70 o 
  -2   7   1      226.89      228.94      4.44 o 
  -1   7   1       22.93       26.35      1.42 o 
   0   7   1       36.55       30.78      1.25 o 
   1   7   1        1.35        4.82      0.74 o 
   2   7   1        1.13        0.44      0.75 o 
   3   7   1       54.94       53.21      1.82 o 
   4   7   1        1.15        0.85      0.55 o 
   5   7   1        7.87        8.06      1.20 o 
   6   7   1        0.88        0.39      1.55 o 
   7   7   1       63.06       76.70      4.78 o 
   8   7   1        1.42        3.08      2.05 o 
  -7   8   1        1.88        4.00      1.44 o 
  -6   8   1        0.08        0.32      0.83 o 
  -5   8   1        5.25        5.29      1.29 o 
  -4   8   1       17.09       17.62      2.17 o 
  -3   8   1      210.74      188.76      4.20 o 
  -2   8   1       11.82        6.20      1.59 o 
  -1   8   1       70.11       79.82      4.61 o 
   0   8   1        9.63        6.61      1.29 o 
   1   8   1        8.20        9.01      1.08 o 
   2   8   1       38.79       36.43      2.55 o 
   3   8   1        1.59        1.52      0.70 o 
   4   8   1        8.87       12.35      1.28 o 
   5   8   1       20.39       20.41      1.69 o 
   6   8   1        5.19        6.35      1.16 o 
   7   8   1        0.28       -0.83      1.70 o 
  -6   9   1        8.32       10.71      2.57 o 
  -5   9   1        6.67        2.06      1.45 o 
  -4   9   1       16.36       20.79      1.67 o 
  -3   9   1        0.00        0.03      0.72 o 
  -2   9   1       63.29       49.79      2.20 o 
  -1   9   1       37.70       34.42      2.07 o 
   0   9   1       14.36       14.99      1.66 o 
   1   9   1        0.43        1.30      0.77 o 
   2   9   1       11.14       15.54      1.50 o 
   3   9   1        2.99        1.27      0.92 o 
   4   9   1       11.28       11.53      1.67 o 
   5   9   1        8.79        9.56      1.56 o 
   6   9   1        5.69        7.36      1.86 o 
  -4  10   1        2.54       -0.52      0.99 o 
  -3  10   1        0.11        0.34      1.01 o 
  -2  10   1        0.48        0.59      0.89 o 
  -1  10   1        8.39       15.05      3.17 o 
   0  10   1       13.00       18.82      1.69 o 
   1  10   1        4.63        5.42      1.11 o 
   2  10   1        0.11        0.62      0.82 o 
   3  10   1       23.65       21.92      3.01 o 
   4  10   1        0.03        0.14      1.17 o 
  -1  11   1        4.07        0.97      1.22 o 
   0  11   1        0.17        1.02      1.32 o 
   1  11   1        0.32       -0.60      1.04 o 
  -1 -10   2        0.01       -0.81      1.49 o 
   0 -10   2        3.19        7.04      2.23 o 
   1 -10   2        0.64        2.79      1.90 o 
  -4  -9   2        2.24        1.49      1.32 o 
  -3  -9   2       35.94       46.16      2.27 o 
  -2  -9   2        0.03        0.87      0.75 o 
  -1  -9   2        3.26        3.76      0.99 o 
   0  -9   2        0.26        1.15      1.00 o 
   1  -9   2        1.52        2.61      1.17 o 
   2  -9   2        0.02       -0.29      1.33 o 
   3  -9   2       18.11       35.77      3.92 o 
   4  -9   2        1.93       -0.55      1.39 o 
  -6  -8   2        1.15        0.12      1.61 o 
  -5  -8   2       19.64       18.92      1.82 o 
  -4  -8   2        0.41        0.87      0.87 o 
  -3  -8   2       15.54       19.52      1.75 o 
  -2  -8   2        6.06        5.87      0.90 o 
  -1  -8   2        9.23        6.72      0.90 o 
   0  -8   2       41.25       36.36      2.32 o 
   1  -8   2        2.54        1.48      1.07 o 
   2  -8   2       19.53       22.68      2.12 o 
   3  -8   2        0.02        0.05      1.17 o 
   4  -8   2        9.34        7.52      2.07 o 
   5  -8   2        0.95        0.90      1.47 o 
   6  -8   2        0.20        4.31      1.94 o 
  -7  -7   2        9.10        7.24      2.72 o 
  -6  -7   2       50.58       56.69      3.36 o 
  -5  -7   2       23.53       23.27      1.82 o 
  -4  -7   2       15.69       14.42      1.43 o 
  -3  -7   2        2.50        3.75      0.99 o 
  -2  -7   2       24.57       23.15      1.34 o 
  -1  -7   2       23.49       33.75      2.10 o 
   0  -7   2       55.78       62.40      2.15 o 
   1  -7   2      246.90      253.85      4.19 o 
   2  -7   2       27.15       24.83      1.47 o 
   3  -7   2        8.15       19.32      1.70 o 
   4  -7   2       48.24       63.43      4.14 o 
   5  -7   2        0.29       -0.74      1.01 o 
   6  -7   2        2.26        0.03      1.22 o 
   7  -7   2       31.98       33.72      3.65 o 
  -8  -6   2        4.15        4.69      2.27 o 
  -7  -6   2       13.19       11.19      1.79 o 
  -6  -6   2       20.16       16.82      1.95 o 
  -5  -6   2        2.53        0.89      0.74 o 
  -4  -6   2      178.74      174.03      4.06 o 
  -3  -6   2        1.99        1.86      0.70 o 
  -2  -6   2       15.49       20.07      1.36 o 
  -1  -6   2       12.92       11.13      0.91 o 
   0  -6   2      351.95      356.79      5.16 o 
   1  -6   2       54.84       66.55      1.76 o 
   2  -6   2       16.08       23.48      1.10 o 
   3  -6   2       73.56       61.18      2.51 o 
   4  -6   2       32.30       40.45      2.03 o 
   5  -6   2       82.12       93.03      3.41 o 
   6  -6   2        8.12       11.68      1.64 o 
   7  -6   2       16.45        7.03      3.88 o 
   8  -6   2        2.36       -0.55      1.71 o 
  -8  -5   2        1.06        0.50      1.51 o 
  -7  -5   2      152.14      157.64      5.13 o 
  -6  -5   2        4.40        5.57      1.23 o 
  -5  -5   2       39.32       30.32      2.20 o 
  -4  -5   2      182.40      180.19      3.92 o 
  -3  -5   2        0.27        0.49      0.44 o 
  -2  -5   2        5.15        4.23      0.70 o 
  -1  -5   2      327.38      361.92      5.07 o 
   0  -5   2        1.17        0.42      0.35 o 
   1  -5   2       12.78       17.24      0.87 o 
   2  -5   2      407.39      417.20      6.27 o 
   3  -5   2       78.77       87.31      1.69 o 
   4  -5   2       49.21       47.20      1.42 o 
   5  -5   2       45.95       35.08      1.80 o 
   6  -5   2       10.68       15.69      1.32 o 
   7  -5   2       63.70       75.40      3.31 o 
   8  -5   2       60.22       54.00      3.03 o 
   9  -5   2       12.16       11.26      2.90 o 
  -9  -4   2       20.17       20.89      2.33 o 
  -8  -4   2       40.80       40.97      2.24 o 
  -7  -4   2        9.84       14.88      1.75 o 
  -6  -4   2      197.36      176.95      5.01 o 
  -5  -4   2        6.12        7.07      1.16 o 
  -4  -4   2       85.24       85.51      2.09 o 
  -3  -4   2       61.20       60.32      2.05 o 
  -2  -4   2      287.88      301.84      5.20 o 
  -1  -4   2        9.62        8.12      0.65 o 
   0  -4   2      435.66      478.28      5.97 o 
   1  -4   2      329.16      362.01      4.18 o 
   2  -4   2      137.51      142.76      1.97 o 
   3  -4   2       10.91        5.05      0.45 o 
   4  -4   2       14.84        9.53      0.62 o 
   5  -4   2       46.29       39.45      1.32 o 
   6  -4   2      151.90      128.68      3.17 o 
   7  -4   2      104.36      114.02      3.16 o 
   8  -4   2        0.13        1.96      1.08 o 
   9  -4   2        0.08        2.74      1.94 o 
  -9  -3   2        0.73        0.20      0.77 o 
  -8  -3   2      110.10       96.61      2.59 o 
  -7  -3   2        3.76        4.46      0.70 o 
  -6  -3   2        5.69        6.51      0.78 o 
  -5  -3   2        2.51        0.69      0.39 o 
  -4  -3   2        2.83        3.55      0.71 o 
  -3  -3   2      206.57      172.89      2.43 o 
  -2  -3   2      417.42      377.52      5.04 o 
  -1  -3   2        0.78        4.46      0.59 o 
   0  -3   2        0.13        0.67      0.27 o 
   1  -3   2       32.36       42.04      0.83 o 
   2  -3   2        0.36        0.37      0.20 o 
   3  -3   2       31.94       26.62      0.69 o 
   4  -3   2       47.99       53.48      1.05 o 
   5  -3   2        0.17        1.86      0.37 o 
   6  -3   2        0.12        0.25      0.51 o 
   7  -3   2        3.53        4.31      0.82 o 
   8  -3   2       39.38       41.13      1.99 o 
   9  -3   2       19.76       33.52      3.92 o 
  10  -3   2        0.29        0.95      1.68 o 
 -10  -2   2        1.36        2.75      1.15 o 
  -9  -2   2        1.94        1.90      0.69 o 
  -8  -2   2        9.53       11.64      0.98 o 
  -7  -2   2        7.55        8.58      0.80 o 
  -6  -2   2        0.68        0.21      0.32 o 
  -5  -2   2        0.50        0.77      0.31 o 
  -4  -2   2      145.99      127.49      1.89 o 
  -3  -2   2      266.54      256.40      2.92 o 
  -2  -2   2     1308.62     1364.47     11.36 o 
  -1  -2   2      197.24      210.02      2.64 o 
   0  -2   2      351.77      409.04      4.97 o 
   1  -2   2       20.31       16.59      0.43 o 
   2  -2   2       67.71       81.57      1.12 o 
   3  -2   2      201.71      183.45      2.06 o 
   4  -2   2     1246.39     1279.61     11.75 o 
   5  -2   2        0.72        1.99      0.31 o 
   6  -2   2        1.95        3.33      0.45 o 
   7  -2   2        6.94        8.10      0.95 o 
   8  -2   2       49.69       45.69      2.00 o 
   9  -2   2       34.09       37.46      4.24 o 
  10  -2   2        3.62        5.90      2.27 o 
 -10  -1   2        6.00        8.00      1.03 o 
  -9  -1   2       14.05       13.41      1.11 o 
  -8  -1   2        1.12        0.16      0.46 o 
  -7  -1   2        6.47        6.32      0.64 o 
  -6  -1   2      350.55      348.63      3.90 o 
  -5  -1   2      322.55      321.85      3.50 o 
  -4  -1   2      441.95      465.56      4.86 o 
  -3  -1   2      510.61      540.43      5.90 o 
  -2  -1   2       48.16       42.21      0.69 o 
  -1  -1   2      869.68      844.03      7.18 o 
   0  -1   2      219.16      221.17      2.29 o 
   1  -1   2     1135.94     1160.46     11.30 o 
   2  -1   2       10.12        8.15      0.32 o 
   3  -1   2      378.01      377.96      3.57 o 
   4  -1   2      155.50      146.79      1.74 o 
   5  -1   2       59.84       45.75      1.16 o 
   6  -1   2      211.21      207.60      2.32 o 
   7  -1   2        5.35        3.86      0.52 o 
   8  -1   2        0.24        0.78      0.68 o 
   9  -1   2       11.45       14.10      4.20 o 
  10  -1   2        4.64        6.93      2.40 o 
 -10   0   2       48.60       45.87      2.32 o 
  -9   0   2        0.47        0.16      0.54 o 
  -8   0   2       52.61       60.05      1.61 o 
  -7   0   2       88.63       92.78      1.85 o 
  -6   0   2      359.65      319.38      3.61 o 
  -5   0   2      240.80      236.49      2.75 o 
  -4   0   2     1218.01     1311.95     11.12 o 
  -3   0   2     1517.34     1556.38     12.88 o 
  -2   0   2     1024.81      984.56      7.35 o 
  -1   0   2      892.04      899.71      7.48 o 
   0   0   2      383.40      403.50      3.80 o 
   1   0   2      735.07      778.72     10.31 o 
   2   0   2      911.05      786.24      7.92 o 
   3   0   2        8.67       23.39      0.53 o 
   4   0   2      848.68      855.64      6.58 o 
   5   0   2       37.89       35.21      0.73 o 
   6   0   2      307.91      316.91      3.17 o 
   7   0   2       56.47       61.29      1.24 o 
   8   0   2       27.10       28.57      2.14 o 
   9   0   2       16.36       13.05      2.59 o 
  10   0   2        0.15       -1.23      1.59 o 
 -10   1   2       22.10       28.33      2.21 o 
  -9   1   2       17.46       17.52      1.09 o 
  -8   1   2       12.61        9.65      0.80 o 
  -7   1   2        3.51        4.90      0.59 o 
  -6   1   2       53.08       58.82      1.25 o 
  -5   1   2      411.87      400.28      4.10 o 
  -4   1   2      176.02      175.00      2.27 o 
  -3   1   2     1268.22     1129.21     11.42 o 
  -2   1   2      230.24      198.92      2.20 o 
  -1   1   2      334.85      373.96      3.85 o 
   0   1   2     3719.54     3551.48     66.44 o 
   1   1   2      200.87      176.67      2.05 o 
   2   1   2      128.73      109.23      1.35 o 
   3   1   2      311.95      329.22      2.91 o 
   4   1   2      271.24      268.95      2.43 o 
   5   1   2      106.33      109.52      1.42 o 
   6   1   2       16.09       17.85      0.64 o 
   7   1   2       98.85       80.83      1.48 o 
   8   1   2       89.55       83.69      1.91 o 
   9   1   2       16.66       15.73      2.74 o 
  10   1   2        1.52        5.07      2.03 o 
 -10   2   2        1.38        2.00      0.72 o 
  -9   2   2       27.49       29.36      1.32 o 
  -8   2   2       10.60       12.24      0.86 o 
  -7   2   2        4.97        4.83      0.60 o 
  -6   2   2        3.92        1.42      0.46 o 
  -5   2   2      526.89      522.61      6.34 o 
  -4   2   2       22.59       19.12      0.78 o 
  -3   2   2      447.87      395.74      4.54 o 
  -2   2   2      353.70      401.82      4.04 o 
  -1   2   2      232.39      222.65      2.54 o 
   0   2   2       33.61       26.37      0.65 o 
   1   2   2     6866.59     5906.43     91.39 o 
   2   2   2    16303.79    11983.22    340.55 o 
   3   2   2     1888.57     1807.59     17.80 o 
   4   2   2       32.83       37.14      0.80 o 
   5   2   2        2.62        2.79      0.35 o 
   6   2   2       20.93       18.68      0.77 o 
   7   2   2       38.75       34.40      1.10 o 
   8   2   2       84.16       97.82      2.09 o 
   9   2   2        1.26       -0.46      0.97 o 
  10   2   2       29.99       26.43      3.40 o 
 -10   3   2       35.87       44.68      1.86 o 
  -9   3   2        7.69        7.51      0.80 o 
  -8   3   2        1.12        3.71      0.62 o 
  -7   3   2      653.07      656.21      7.70 o 
  -6   3   2        0.05        0.40      0.43 o 
  -5   3   2      292.04      240.02      3.45 o 
  -4   3   2       47.16       60.12      1.17 o 
  -3   3   2       64.76       67.70      1.14 o 
  -2   3   2       96.59       99.05      1.32 o 
  -1   3   2       33.74       28.99      0.78 o 
   0   3   2      529.15      471.79      4.59 o 
   1   3   2     1373.63     1609.06     14.74 o 
   2   3   2      141.75      166.82      3.12 o 
   3   3   2        4.73        4.21      0.37 o 
   4   3   2        9.76       14.37      0.75 o 
   5   3   2        1.46        3.45      0.51 o 
   6   3   2      104.81      102.36      2.01 o 
   7   3   2       63.18       58.90      1.60 o 
   8   3   2        7.82        6.50      0.84 o 
   9   3   2       64.19       70.93      3.22 o 
  -9   4   2       37.53       39.12      1.55 o 
  -8   4   2       12.48       12.62      1.01 o 
  -7   4   2      131.06      114.46      2.67 o 
  -6   4   2        0.30        0.43      0.44 o 
  -5   4   2       82.54       73.92      2.24 o 
  -4   4   2      129.81      126.09      1.90 o 
  -3   4   2        8.54        8.27      0.65 o 
  -2   4   2     2476.29     2479.24     21.46 o 
  -1   4   2      324.95      340.87      3.47 o 
   0   4   2       14.50       20.87      0.66 o 
   1   4   2      130.39      117.78      1.68 o 
   2   4   2      168.19      184.54      2.36 o 
   3   4   2      342.31      339.67      4.12 o 
   4   4   2       51.20       49.13      1.18 o 
   5   4   2       23.28       22.25      1.55 o 
   6   4   2        0.03       -0.08      0.42 o 
   7   4   2        0.94        0.58      0.48 o 
   8   4   2       22.84       26.31      1.64 o 
   9   4   2       32.89       28.88      2.75 o 
  10   4   2       23.02       20.84      3.39 o 
  -9   5   2       11.95       10.71      1.38 o 
  -8   5   2        5.97        5.67      0.92 o 
  -7   5   2       48.26       41.93      1.70 o 
  -6   5   2       28.69       27.57      1.25 o 
  -5   5   2      168.63      186.41      3.10 o 
  -4   5   2      125.31      126.23      2.29 o 
  -3   5   2      252.42      284.44      3.84 o 
  -2   5   2        1.38        3.71      0.37 o 
  -1   5   2       43.88       36.78      0.83 o 
   0   5   2      568.10      604.80      6.07 o 
   1   5   2      112.99      134.76      1.86 o 
   2   5   2        1.46        1.29      0.57 o 
   3   5   2       96.92       97.90      1.80 o 
   4   5   2        4.85        5.91      0.65 o 
   5   5   2       21.02       18.92      1.11 o 
   6   5   2      238.07      238.02      6.69 o 
   7   5   2       71.10       66.27      2.91 o 
   8   5   2        7.73        8.66      2.00 o 
   9   5   2        3.51        6.20      1.47 o 
  -8   6   2        0.03       -0.48      0.67 o 
  -7   6   2        5.13        5.19      0.85 o 
  -6   6   2       15.73       16.05      1.17 o 
  -5   6   2      114.93      107.50      2.49 o 
  -4   6   2      100.54      102.47      2.15 o 
  -3   6   2      111.05      111.46      2.16 o 
  -2   6   2      161.85      168.77      2.93 o 
  -1   6   2        0.69       -0.19      0.28 o 
   0   6   2      545.79      572.01      5.69 o 
   1   6   2      187.10      178.23      3.01 o 
   2   6   2       28.64       26.03      2.18 o 
   3   6   2        3.04        3.57      0.60 o 
   4   6   2      124.79      127.04      2.76 o 
   5   6   2      128.67      131.80      3.03 o 
   6   6   2        0.11        0.82      0.81 o 
   7   6   2       25.06       23.22      2.10 o 
   8   6   2        0.13        0.26      1.04 o 
   9   6   2        3.81        2.65      1.42 o 
  -8   7   2       15.64       22.99      2.15 o 
  -7   7   2        4.23        9.02      1.31 o 
  -6   7   2       22.08       17.54      1.28 o 
  -5   7   2       15.13       10.32      1.00 o 
  -4   7   2       17.07       19.17      1.17 o 
  -3   7   2       13.82        9.15      0.85 o 
  -2   7   2       17.82       15.61      0.98 o 
  -1   7   2        0.17       -0.29      0.41 o 
   0   7   2       19.02       18.51      1.23 o 
   1   7   2       18.84       19.98      1.29 o 
   2   7   2       79.60       89.74      3.56 o 
   3   7   2       32.04       30.84      1.60 o 
   4   7   2      150.71      146.94      4.12 o 
   5   7   2       14.87       16.35      1.38 o 
   6   7   2       10.68       11.21      1.58 o 
   7   7   2        6.57        3.12      3.00 o 
   8   7   2        1.44        2.34      1.38 o 
  -7   8   2        0.00        0.87      0.93 o 
  -6   8   2        4.96        2.15      0.81 o 
  -5   8   2       13.69       11.53      1.12 o 
  -4   8   2        9.55        6.07      1.00 o 
  -3   8   2      107.05      124.80      3.28 o 
  -2   8   2       15.46       23.71      1.53 o 
  -1   8   2      110.53       86.78      4.20 o 
   0   8   2       34.29       30.28      1.65 o 
   1   8   2        5.95        5.69      0.88 o 
   2   8   2       18.22       23.16      1.54 o 
   3   8   2      144.53      147.33      3.65 o 
   4   8   2        2.10        1.24      0.67 o 
   5   8   2       21.93       20.33      1.61 o 
   6   8   2       59.04       57.76      2.50 o 
   7   8   2       65.90       67.85      3.49 o 
  -6   9   2        0.95        3.53      1.34 o 
  -5   9   2        9.30       13.45      1.47 o 
  -4   9   2        2.29        6.30      1.10 o 
  -3   9   2       27.80       18.49      1.54 o 
  -2   9   2       14.35       16.56      1.46 o 
  -1   9   2       42.46       45.20      2.12 o 
   0   9   2        4.92        7.74      1.31 o 
   1   9   2        4.59        1.48      1.08 o 
   2   9   2       15.06       17.23      1.51 o 
   3   9   2       28.71       33.31      1.96 o 
   4   9   2       30.21       33.56      2.23 o 
   5   9   2        3.96        1.89      1.20 o 
   6   9   2       19.32       21.06      5.41 o 
  -4  10   2        4.61        8.10      1.28 o 
  -3  10   2       11.56        8.46      1.25 o 
  -2  10   2       10.11        7.89      1.23 o 
  -1  10   2        3.17        6.04      1.31 o 
   0  10   2       31.35       37.62      2.15 o 
   1  10   2        0.07        2.61      0.89 o 
   2  10   2       48.52       46.13      2.49 o 
   3  10   2        1.73        2.24      0.89 o 
   4  10   2        5.20        4.27      1.86 o 
   5  10   2        8.51       11.77      1.87 o 
  -2  11   2        2.14        0.06      1.15 o 
  -1  11   2        0.04       -0.02      1.71 o 
   0  11   2        6.10        1.84      1.21 o 
   1  11   2        0.49        1.03      1.22 o 
   2  11   2        8.90        5.48      1.50 o 
  -3  -9   3        1.79        0.74      0.96 o 
  -2  -9   3        6.65        6.40      1.08 o 
  -1  -9   3        0.00        0.22      0.88 o 
   0  -9   3        3.80        2.37      1.15 o 
   1  -9   3        0.47        0.69      1.46 o 
   2  -9   3        2.02        4.16      1.88 o 
   3  -9   3        2.32       -0.73      1.52 o 
  -5  -8   3       13.61       14.20      2.11 o 
  -4  -8   3        0.02       -0.02      0.77 o 
  -3  -8   3        7.46        8.52      1.09 o 
  -2  -8   3        0.33        0.79      0.72 o 
  -1  -8   3        6.38        3.93      0.82 o 
   0  -8   3        2.07        6.40      1.08 o 
   1  -8   3       13.09       19.65      1.55 o 
   2  -8   3        1.13       -0.23      1.31 o 
   3  -8   3        8.21        9.55      2.22 o 
   4  -8   3        0.10        1.18      1.34 o 
   5  -8   3        0.54        1.35      1.61 o 
  -6  -7   3        7.14        8.99      2.60 o 
  -5  -7   3       13.50       15.75      1.60 o 
  -4  -7   3        3.07        2.28      0.88 o 
  -3  -7   3       19.84       17.13      1.31 o 
  -2  -7   3        4.21        7.50      0.93 o 
  -1  -7   3        6.83       11.47      1.04 o 
   0  -7   3       22.58       17.43      1.19 o 
   1  -7   3       28.52       24.80      1.53 o 
   2  -7   3       11.76       13.61      1.23 o 
   3  -7   3        4.53        0.62      0.80 o 
   4  -7   3        3.47        0.38      1.18 o 
   5  -7   3        4.17        6.95      1.90 o 
   6  -7   3        0.54        2.47      1.73 o 
   7  -7   3        0.67        0.13      1.53 o 
  -7  -6   3        1.10        1.30      1.86 o 
  -6  -6   3        1.71        2.06      1.17 o 
  -5  -6   3       37.31       35.69      2.55 o 
  -4  -6   3       13.65       11.56      1.28 o 
  -3  -6   3      166.98      167.11      5.64 o 
  -2  -6   3        0.47        0.19      0.54 o 
  -1  -6   3        3.78        3.13      0.62 o 
   0  -6   3      189.00      178.04      3.86 o 
   1  -6   3      149.97      137.34      2.72 o 
   2  -6   3       18.34       25.12      1.40 o 
   3  -6   3      271.27      304.43      6.75 o 
   4  -6   3       33.53       39.71      2.22 o 
   5  -6   3        0.64        1.07      0.82 o 
   6  -6   3        0.00        0.03      1.14 o 
   7  -6   3        6.36        4.04      1.32 o 
   8  -6   3        4.54        7.85      2.44 o 
  -8  -5   3       29.06       30.91      2.76 o 
  -7  -5   3        2.03        0.62      1.07 o 
  -6  -5   3       31.97       43.58      5.17 o 
  -5  -5   3       79.16       72.01      3.16 o 
  -4  -5   3       10.84        8.35      1.80 o 
  -3  -5   3       78.78       76.67      2.39 o 
  -2  -5   3       82.71       81.00      4.19 o 
  -1  -5   3       29.38       32.13      1.44 o 
   0  -5   3       25.89       30.78      1.21 o 
   1  -5   3       71.44       90.29      2.46 o 
   2  -5   3       64.44       56.86      1.79 o 
   3  -5   3       54.05       50.98      1.72 o 
   4  -5   3       31.15       24.92      2.05 o 
   5  -5   3       72.32       54.98      2.01 o 
   6  -5   3        0.73       -0.37      0.65 o 
   7  -5   3       35.13       30.64      3.51 o 
   8  -5   3       51.24       59.81      4.94 o 
  -8  -4   3        1.64        0.66      0.84 o 
  -7  -4   3       79.38       72.60      5.76 o 
  -6  -4   3       39.16       36.68      2.41 o 
  -5  -4   3        0.07        0.44      0.78 o 
  -4  -4   3       67.56       67.74      1.92 o 
  -3  -4   3      165.83      169.99      3.13 o 
  -2  -4   3       46.88       42.57      1.55 o 
  -1  -4   3      523.67      552.98      6.95 o 
   0  -4   3        8.72       10.61      0.72 o 
   1  -4   3       28.75       27.95      0.91 o 
   2  -4   3       20.32       17.43      0.70 o 
   3  -4   3       16.43        9.36      0.68 o 
   4  -4   3       39.84       48.14      3.86 o 
   5  -4   3       53.26       62.46      2.05 o 
   6  -4   3       28.85       37.95      1.77 o 
   7  -4   3        9.89       12.27      1.62 o 
   8  -4   3       18.74       25.42      4.59 o 
   9  -4   3        8.24        4.50      2.22 o 
  -9  -3   3        4.25        3.90      1.34 o 
  -8  -3   3        0.36        0.64      0.59 o 
  -7  -3   3        0.81        0.77      0.57 o 
  -6  -3   3      402.54      387.06      5.87 o 
  -5  -3   3        4.90        6.60      0.76 o 
  -4  -3   3       30.01       23.60      1.43 o 
  -3  -3   3       25.21       25.02      1.04 o 
  -2  -3   3      328.68      340.23      7.59 o 
  -1  -3   3       17.05       11.61      0.65 o 
   0  -3   3      360.64      426.86      4.37 o 
   1  -3   3      305.73      318.51      5.68 o 
   2  -3   3        0.85        1.25      0.24 o 
   3  -3   3        7.06        6.46      0.46 o 
   4  -3   3       84.81       72.26      1.60 o 
   5  -3   3       82.87       84.89      2.73 o 
   6  -3   3        1.35        0.62      0.55 o 
   7  -3   3       46.74       38.67      1.80 o 
   8  -3   3        9.85       14.28      2.85 o 
   9  -3   3        0.10        0.73      1.00 o 
  -9  -2   3       26.50       29.20      1.57 o 
  -8  -2   3       27.28       31.61      1.50 o 
  -7  -2   3       54.49       43.53      2.37 o 
  -6  -2   3        0.08       -0.10      0.38 o 
  -5  -2   3      131.55      115.34      1.96 o 
  -4  -2   3      726.98      672.02      7.41 o 
  -3  -2   3      309.17      297.80      3.54 o 
  -2  -2   3        1.50        1.24      0.19 o 
  -1  -2   3     1323.31     1502.05     13.51 o 
   0  -2   3      484.65      527.70      5.10 o 
   1  -2   3     1246.86     1366.03     11.60 o 
   2  -2   3      951.32      942.99      8.19 o 
   3  -2   3       77.75       85.30      1.20 o 
   4  -2   3       38.58       40.14      0.83 o 
   5  -2   3        0.19        0.18      0.32 o 
   6  -2   3        2.04        3.11      0.83 o 
   7  -2   3        4.67        7.59      1.08 o 
   8  -2   3       11.83       12.94      1.68 o 
   9  -2   3        4.75        6.04      1.40 o 
  10  -2   3        0.44       -0.12      1.23 o 
 -10  -1   3       10.08       13.95      4.09 o 
  -9  -1   3       40.30       44.95      2.51 o 
  -8  -1   3       30.54       31.03      1.81 o 
  -7  -1   3       82.75       85.25      1.84 o 
  -6  -1   3        0.47        0.11      0.33 o 
  -5  -1   3        0.07        0.71      0.34 o 
  -4  -1   3      213.31      233.26      2.87 o 
  -3  -1   3       27.10       31.76      0.77 o 
  -2  -1   3       34.41       56.61      0.87 o 
  -1  -1   3      133.44       97.16      1.00 o 
   0  -1   3       57.58       36.23      0.55 o 
   1  -1   3     1049.32     1043.96      9.63 o 
   2  -1   3       70.93       86.62      1.19 o 
   3  -1   3       26.27       27.23      0.90 o 
   4  -1   3      210.29      232.98      2.30 o 
   5  -1   3        0.00       -0.10      0.20 o 
   6  -1   3        5.83       11.04      1.55 o 
   7  -1   3       40.37       45.78      1.76 o 
   8  -1   3       32.16       32.52      2.54 o 
   9  -1   3        0.63        0.72      0.98 o 
  10  -1   3        3.12        4.40      1.47 o 
 -10   0   3        0.13       -0.15      1.06 o 
  -9   0   3       36.86       39.31      1.67 o 
  -8   0   3        0.43        0.69      0.48 o 
  -7   0   3       96.73       96.51      1.93 o 
  -6   0   3        0.01        0.17      0.29 o 
  -5   0   3       42.56       40.31      0.98 o 
  -4   0   3        6.93        6.69      0.47 o 
  -3   0   3      603.20      640.36      5.37 o 
  -2   0   3     2681.97     2633.04     21.38 o 
  -1   0   3       66.31       78.87      1.05 o 
   0   0   3     1187.86     1222.98      9.50 o 
   1   0   3      184.46      208.94      2.42 o 
   2   0   3        0.02        1.10      0.28 o 
   3   0   3      140.40      141.20      1.37 o 
   4   0   3       88.68      100.32      1.12 o 
   5   0   3     1052.62     1100.82      8.77 o 
   6   0   3       88.53       90.39      1.55 o 
   7   0   3       97.27       90.83      2.49 o 
   8   0   3        0.81        0.78      0.86 o 
   9   0   3        3.24        2.40      1.21 o 
  10   0   3        4.29        1.81      1.62 o 
 -10   1   3        0.55        0.71      0.84 o 
  -9   1   3        0.89        1.78      0.62 o 
  -8   1   3        0.35        0.37      0.46 o 
  -7   1   3       37.46       32.52      1.18 o 
  -6   1   3       34.21       31.39      1.54 o 
  -5   1   3      153.60      151.94      2.28 o 
  -4   1   3      968.35      983.97      9.38 o 
  -3   1   3      235.22      274.41      3.07 o 
  -2   1   3     6308.64     6007.71    104.02 o 
  -1   1   3     1037.10     1028.43      9.06 o 
   0   1   3        0.77        0.93      0.21 o 
   1   1   3     2700.32     2696.49     30.04 o 
   2   1   3       65.87       72.89      1.09 o 
   3   1   3     2870.32     2710.44     24.53 o 
   4   1   3       55.07       59.13      0.99 o 
   5   1   3      155.64      146.35      1.69 o 
   6   1   3      194.08      217.05      2.38 o 
   7   1   3        5.32        3.62      0.81 o 
   8   1   3        1.36        2.46      0.98 o 
   9   1   3      124.88      149.85      7.00 o 
  10   1   3       16.23       26.53      3.48 o 
 -10   2   3       33.08       35.04      2.24 o 
  -9   2   3        1.33        0.23      0.56 o 
  -8   2   3        5.39        7.56      0.75 o 
  -7   2   3      326.07      336.65      4.25 o 
  -6   2   3      504.35      502.95      5.20 o 
  -5   2   3       13.12        9.57      0.76 o 
  -4   2   3      763.49      715.70      7.82 o 
  -3   2   3      946.38     1055.82      9.89 o 
  -2   2   3      188.11      169.58      2.23 o 
  -1   2   3      389.84      387.67      3.71 o 
   0   2   3     3841.12     3801.10     36.28 o 
   1   2   3     4329.56     4148.50     51.34 o 
   2   2   3      496.73      556.69      5.45 o 
   3   2   3       23.49       33.10      0.76 o 
   4   2   3        3.29        7.08      0.45 o 
   5   2   3      324.35      307.87      3.52 o 
   6   2   3        0.74       -0.26      0.29 o 
   7   2   3      129.89      135.76      2.62 o 
   8   2   3        3.05        0.17      1.16 o 
   9   2   3       10.58       11.63      2.40 o 
  10   2   3       27.74       28.09      3.57 o 
  -9   3   3        5.06        5.45      0.76 o 
  -8   3   3       13.80       13.57      0.95 o 
  -7   3   3        1.25        1.05      0.50 o 
  -6   3   3      316.31      283.21      4.11 o 
  -5   3   3      540.43      485.11      5.92 o 
  -4   3   3      298.45      289.83      3.82 o 
  -3   3   3       28.76       29.11      0.79 o 
  -2   3   3      216.66      209.56      2.70 o 
  -1   3   3       37.07       33.84      1.38 o 
   0   3   3      160.08      175.71      2.24 o 
   1   3   3      650.12      729.30      7.00 o 
   2   3   3      141.55      132.94      1.76 o 
   3   3   3        4.39        9.08      0.65 o 
   4   3   3      352.11      429.75      5.23 o 
   5   3   3      571.31      590.31      6.66 o 
   6   3   3      168.82      170.46      2.72 o 
   7   3   3       20.08       19.57      1.27 o 
   8   3   3       19.16       17.22      2.75 o 
   9   3   3       19.18       19.58      2.81 o 
  10   3   3       34.92       38.32      3.91 o 
  -9   4   3        0.09       -0.14      0.57 o 
  -8   4   3       58.52       58.55      2.04 o 
  -7   4   3        0.82        0.51      0.53 o 
  -6   4   3      227.72      211.60      3.76 o 
  -5   4   3       16.83       16.19      0.91 o 
  -4   4   3      122.58      138.55      2.36 o 
  -3   4   3       41.53       38.28      0.97 o 
  -2   4   3      142.70      162.01      2.34 o 
  -1   4   3      227.63      274.06      3.32 o 
   0   4   3       53.54       59.79      1.07 o 
   1   4   3     1295.26     1353.38     12.67 o 
   2   4   3      168.10      163.54      2.63 o 
   3   4   3     3946.22     4007.44     42.43 o 
   4   4   3      181.65      169.82      3.11 o 
   5   4   3       11.38        8.71      0.75 o 
   6   4   3       46.48       47.05      1.72 o 
   7   4   3       56.67       59.25      2.06 o 
   8   4   3        5.10        6.63      1.00 o 
   9   4   3        1.36        3.39      1.81 o 
  -9   5   3        1.48        0.02      0.67 o 
  -8   5   3        8.00        6.13      0.92 o 
  -7   5   3       29.24       25.98      1.59 o 
  -6   5   3       85.31       99.38      2.45 o 
  -5   5   3       86.05       88.46      2.00 o 
  -4   5   3       95.79       96.28      1.98 o 
  -3   5   3      342.90      318.77      3.83 o 
  -2   5   3        3.09        3.73      0.48 o 
  -1   5   3      415.70      493.01      4.89 o 
   0   5   3      261.89      309.33      3.51 o 
   1   5   3      440.34      448.17      5.21 o 
   2   5   3      578.34      567.54      5.99 o 
   3   5   3       36.27       28.17      0.93 o 
   4   5   3        5.89        4.04      0.48 o 
   5   5   3        9.06        8.87      0.79 o 
   6   5   3       48.00       52.64      2.64 o 
   7   5   3       47.80       51.86      2.55 o 
   8   5   3       54.51       50.36      3.07 o 
   9   5   3        2.14        3.60      1.90 o 
  -8   6   3       11.26        7.82      1.40 o 
  -7   6   3        9.35        9.79      1.51 o 
  -6   6   3        1.48        0.55      0.97 o 
  -5   6   3       15.97       17.47      1.06 o 
  -4   6   3       91.07       92.59      2.04 o 
  -3   6   3        2.05        2.54      0.48 o 
  -2   6   3       15.62       22.16      0.92 o 
  -1   6   3      740.76      762.03      8.18 o 
   0   6   3      809.68      830.49      8.24 o 
   1   6   3      309.65      331.35      4.06 o 
   2   6   3        1.59        1.18      0.35 o 
   3   6   3        9.54       13.70      0.93 o 
   4   6   3      100.16       94.18      3.24 o 
   5   6   3       99.37       93.58      2.58 o 
   6   6   3        4.46        0.94      0.82 o 
   7   6   3        3.99        2.12      1.92 o 
   8   6   3        3.98        2.79      1.23 o 
   9   6   3        1.87        1.79      1.87 o 
  -8   7   3        2.38        5.73      1.07 o 
  -7   7   3        0.07       -0.61      0.66 o 
  -6   7   3        8.09        8.54      1.32 o 
  -5   7   3        0.23        0.00      0.51 o 
  -4   7   3        2.46        1.69      0.94 o 
  -3   7   3      120.40      133.21      2.77 o 
  -2   7   3       77.71       77.01      3.07 o 
  -1   7   3        6.96        9.26      0.73 o 
   0   7   3       16.50       17.81      1.30 o 
   1   7   3       20.60       23.90      1.44 o 
   2   7   3       15.39       20.82      1.87 o 
   3   7   3        6.70        5.75      1.18 o 
   4   7   3      282.89      268.00      8.60 o 
   5   7   3       51.45       44.53      3.76 o 
   6   7   3        4.49        3.52      1.55 o 
   7   7   3        7.38        7.39      1.39 o 
   8   7   3       31.59       32.94      3.61 o 
  -7   8   3        1.39       -0.06      0.75 o 
  -6   8   3        5.57        2.67      0.84 o 
  -5   8   3       47.18       45.65      1.88 o 
  -4   8   3       23.26       28.20      1.60 o 
  -3   8   3        2.90       -0.11      0.53 o 
  -2   8   3       87.44       81.38      2.55 o 
  -1   8   3       37.06       41.58      3.43 o 
   0   8   3       10.87        7.66      0.96 o 
   1   8   3       34.68       34.55      2.27 o 
   2   8   3       72.61       68.87      2.32 o 
   3   8   3        2.03        1.63      0.67 o 
   4   8   3       10.26       10.29      1.31 o 
   5   8   3       12.44       14.92      1.40 o 
   6   8   3       20.30       18.07      1.59 o 
   7   8   3        0.19        0.04      1.17 o 
   8   8   3        7.35        7.43      2.57 o 
  -6   9   3        5.82       13.80      1.69 o 
  -5   9   3        1.71        5.48      1.13 o 
  -4   9   3        4.81        5.02      1.02 o 
  -3   9   3       93.49      102.49      3.13 o 
  -2   9   3       46.61       41.67      2.08 o 
  -1   9   3        0.01       -0.33      0.62 o 
   0   9   3       39.09       41.61      2.02 o 
   1   9   3       30.78       41.22      2.03 o 
   2   9   3        4.50        2.87      0.98 o 
   3   9   3       14.09       13.05      1.33 o 
   4   9   3        0.18        0.11      0.68 o 
   5   9   3        7.19        3.18      0.98 o 
   6   9   3        6.96        9.89      2.64 o 
   7   9   3        0.38       -0.65      1.81 o 
  -5  10   3        0.70        4.08      1.38 o 
  -4  10   3        6.14        2.25      1.01 o 
  -3  10   3        2.86        1.93      0.87 o 
  -2  10   3        1.70       -0.11      0.74 o 
  -1  10   3        5.18        2.47      0.92 o 
   0  10   3       33.68       27.28      1.90 o 
   1  10   3        0.02        0.91      0.80 o 
   2  10   3        0.19        0.22      1.12 o 
   3  10   3        4.90        4.45      1.29 o 
   4  10   3       18.42       20.91      1.79 o 
   5  10   3        2.00        2.99      1.21 o 
  -2  11   3        0.03       -1.03      1.03 o 
  -1  11   3        0.18        0.52      1.10 o 
   0  11   3       28.52       24.36      2.46 o 
   1  11   3        4.91        4.62      1.40 o 
   2  11   3        1.19        2.90      1.31 o 
   3  11   3        0.30        0.22      1.07 o 
  -1  -9   4        4.40        6.05      1.57 o 
   0  -9   4       12.25        7.78      1.63 o 
   1  -9   4        1.06        0.16      1.48 o 
  -4  -8   4        0.01        0.00      0.81 o 
  -3  -8   4        4.24        5.55      1.04 o 
  -2  -8   4        1.38        1.71      0.89 o 
  -1  -8   4       12.37       16.28      1.57 o 
   0  -8   4        8.24        5.42      1.30 o 
   1  -8   4        1.03        4.30      1.24 o 
   2  -8   4        0.75        0.55      0.97 o 
   3  -8   4        0.00       -0.68      1.22 o 
   4  -8   4        1.99        0.05      1.53 o 
  -5  -7   4        0.05        0.30      1.20 o 
  -4  -7   4        1.86        1.44      0.78 o 
  -3  -7   4       50.09       39.98      1.87 o 
  -2  -7   4       10.82       16.60      1.29 o 
  -1  -7   4       28.82       38.62      3.07 o 
   0  -7   4        0.03        0.37      0.67 o 
   1  -7   4       39.68       35.65      6.55 o 
   2  -7   4       10.78        7.58      1.34 o 
   3  -7   4        8.49       20.75      2.11 o 
   4  -7   4        9.37       16.60      1.85 o 
   5  -7   4        2.26        0.71      1.44 o 
   6  -7   4        0.01       -0.66      1.36 o 
  -6  -6   4        4.31        3.60      1.48 o 
  -5  -6   4        0.45        1.47      1.13 o 
  -4  -6   4       96.55       94.50      6.43 o 
  -3  -6   4       10.26        6.67      0.88 o 
  -2  -6   4        5.55        4.87      0.86 o 
  -1  -6   4      127.24      118.86      2.70 o 
   0  -6   4        0.11        0.68      0.59 o 
   1  -6   4        2.46        6.61      1.33 o 
   2  -6   4       34.11       26.85      2.64 o 
   3  -6   4        3.29        1.22      0.81 o 
   4  -6   4        0.23        0.52      0.74 o 
   5  -6   4        0.11        0.46      0.87 o 
   6  -6   4        5.14        2.90      1.57 o 
  -7  -5   4       21.11       20.36      3.12 o 
  -6  -5   4        7.00        7.72      1.52 o 
  -5  -5   4       19.22       19.19      1.97 o 
  -4  -5   4      164.63      173.89      4.09 o 
  -3  -5   4      221.34      216.97      4.51 o 
  -2  -5   4       19.74       19.35      1.16 o 
  -1  -5   4       11.25        5.69      0.72 o 
   0  -5   4        0.01        1.71      0.50 o 
   1  -5   4       35.84       44.70      1.66 o 
   2  -5   4       23.70       20.27      1.43 o 
   3  -5   4       64.84       68.03      2.65 o 
   4  -5   4       91.45       70.69      2.79 o 
   5  -5   4       36.52       58.32      2.15 o 
   6  -5   4       48.49       67.18      2.42 o 
   7  -5   4        0.00        0.01      0.96 o 
   8  -5   4        4.73        3.25      2.03 o 
  -8  -4   4        6.13        5.73      1.47 o 
  -7  -4   4       28.64       29.95      2.52 o 
  -6  -4   4        8.49        6.99      1.41 o 
  -5  -4   4        3.54        2.56      0.97 o 
  -4  -4   4      276.09      272.90      8.74 o 
  -3  -4   4        0.49        0.18      0.48 o 
  -2  -4   4       21.65       21.77      1.09 o 
  -1  -4   4       25.79       25.45      1.94 o 
   0  -4   4        1.11        2.46      0.48 o 
   1  -4   4       29.34       25.79      1.01 o 
   2  -4   4      412.07      392.22      7.56 o 
   3  -4   4      267.75      301.46      5.11 o 
   4  -4   4       21.89       29.19      1.41 o 
   5  -4   4        1.96        0.78      0.58 o 
   6  -4   4       20.39       20.06      1.42 o 
   7  -4   4        6.44        9.48      1.55 o 
   8  -4   4       36.51       27.52      4.70 o 
   9  -4   4        0.00        0.32      1.74 o 
  -9  -3   4        4.31        0.95      1.64 o 
  -8  -3   4       23.24       23.09      1.46 o 
  -7  -3   4      125.16      142.66      3.03 o 
  -6  -3   4        0.25       -0.32      0.53 o 
  -5  -3   4      146.68      159.14      3.22 o 
  -4  -3   4       52.42       64.40      2.05 o 
  -3  -3   4      316.98      314.92      4.70 o 
  -2  -3   4      426.46      404.74      6.23 o 
  -1  -3   4       11.93       21.82      1.29 o 
   0  -3   4       38.45       41.36      1.24 o 
   1  -3   4      148.13      178.78      2.40 o 
   2  -3   4      211.31      245.25      4.51 o 
   3  -3   4       54.89       60.96      1.41 o 
   4  -3   4       82.09       86.77      2.24 o 
   5  -3   4       70.29       70.15      2.31 o 
   6  -3   4      180.38      165.73      3.69 o 
   7  -3   4        0.19        0.98      0.87 o 
   8  -3   4       14.03       17.16      1.99 o 
   9  -3   4        1.90        3.02      1.51 o 
  -9  -2   4       10.48        7.82      1.35 o 
  -8  -2   4       23.34       19.95      1.31 o 
  -7  -2   4        4.49        5.30      0.75 o 
  -6  -2   4       22.82       23.16      1.33 o 
  -5  -2   4      160.93      134.92      2.80 o 
  -4  -2   4        9.34        7.58      0.74 o 
  -3  -2   4        0.04        0.21      0.25 o 
  -2  -2   4      842.21      900.34      7.31 o 
  -1  -2   4       20.54       26.90      0.66 o 
   0  -2   4      523.09      527.04      5.18 o 
   1  -2   4      433.01      468.66      4.40 o 
   2  -2   4      417.65      454.26      4.84 o 
   3  -2   4       69.31       71.78      1.33 o 
   4  -2   4       12.61        8.78      0.91 o 
   5  -2   4        2.06        1.78      0.52 o 
   6  -2   4        4.68        2.87      1.23 o 
   7  -2   4       29.34       26.68      2.12 o 
   8  -2   4        5.56        1.98      1.51 o 
   9  -2   4        0.07        0.49      0.99 o 
  10  -2   4        0.51        0.15      1.30 o 
  -9  -1   4       31.28       34.67      1.77 o 
  -8  -1   4        7.27        8.42      0.93 o 
  -7  -1   4       21.47       14.06      1.84 o 
  -6  -1   4      100.19       91.53      1.84 o 
  -5  -1   4      142.69      137.56      2.03 o 
  -4  -1   4      178.37      188.93      2.54 o 
  -3  -1   4      339.87      327.38      3.34 o 
  -2  -1   4       63.31       61.56      0.97 o 
  -1  -1   4        8.85       17.69      0.65 o 
   0  -1   4     1991.30     2060.56     15.97 o 
   1  -1   4      670.39      802.37      7.61 o 
   2  -1   4      104.20      117.90      1.53 o 
   3  -1   4      274.50      306.54      3.34 o 
   4  -1   4       39.88       37.36      1.06 o 
   5  -1   4      235.58      210.08      3.80 o 
   6  -1   4       25.81       23.13      1.72 o 
   7  -1   4        9.20        8.02      1.30 o 
   8  -1   4        5.09       10.56      1.51 o 
   9  -1   4        2.50        4.32      1.40 o 
  10  -1   4        7.19        5.76      1.62 o 
  -9   0   4        2.34        2.14      0.74 o 
  -8   0   4        0.23        0.77      0.50 o 
  -7   0   4       27.48       31.38      1.21 o 
  -6   0   4        2.87        2.13      0.44 o 
  -5   0   4        3.26        2.46      0.35 o 
  -4   0   4       13.85       14.74      0.60 o 
  -3   0   4      338.71      309.71      2.96 o 
  -2   0   4       30.15       35.40      0.67 o 
  -1   0   4      161.95      175.74      1.99 o 
   0   0   4     1665.40     1755.24     13.26 o 
   1   0   4      469.92      528.20      5.02 o 
   2   0   4      340.28      367.58      6.95 o 
   3   0   4       50.95       48.64      1.04 o 
   4   0   4        0.35        0.85      0.18 o 
   5   0   4      175.81      183.43      4.18 o 
   6   0   4        6.61        9.07      1.17 o 
   7   0   4       34.27       41.61      3.48 o 
   8   0   4       11.69       11.54      1.58 o 
   9   0   4        3.18        2.50      1.39 o 
  10   0   4       23.28       29.41      2.68 o 
  -9   1   4      117.69      130.26      2.66 o 
  -8   1   4        6.14        4.48      0.66 o 
  -7   1   4        2.46        1.94      0.49 o 
  -6   1   4      208.87      203.07      2.91 o 
  -5   1   4       19.87       21.96      0.79 o 
  -4   1   4      152.48      140.24      1.76 o 
  -3   1   4     2058.64     2074.37     22.93 o 
  -2   1   4      412.79      409.95      4.17 o 
  -1   1   4      281.82      317.91      3.20 o 
   0   1   4      308.67      283.35      2.84 o 
   1   1   4     1181.85     1200.95     11.94 o 
   2   1   4      745.56      747.22     12.89 o 
   3   1   4        0.16       -0.10      0.15 o 
   4   1   4       68.33       69.80      1.05 o 
   5   1   4       48.06       64.29      1.11 o 
   6   1   4       90.92       85.58      2.94 o 
   7   1   4      120.30      106.71      3.60 o 
   8   1   4       34.40       43.90      3.79 o 
   9   1   4        1.61        3.02      1.12 o 
  10   1   4        0.70        1.94      1.77 o 
  -9   2   4        1.63        0.54      0.57 o 
  -8   2   4        1.23        0.09      0.46 o 
  -7   2   4       13.59        7.89      0.71 o 
  -6   2   4       34.93       32.98      1.94 o 
  -5   2   4      151.54      149.79      2.30 o 
  -4   2   4      156.26      146.61      2.14 o 
  -3   2   4       20.52       20.79      0.69 o 
  -2   2   4      146.92      164.07      2.25 o 
  -1   2   4      387.39      395.65      3.87 o 
   0   2   4     1738.48     1828.48     16.08 o 
   1   2   4      130.33      141.99      1.70 o 
   2   2   4      825.43      834.10      7.91 o 
   3   2   4      117.62      158.39      2.02 o 
   4   2   4      418.23      428.95      4.18 o 
   5   2   4       25.33       28.90      0.93 o 
   6   2   4      243.36      265.02      4.76 o 
   7   2   4      107.67      120.35      3.84 o 
   8   2   4       20.24       16.31      1.75 o 
   9   2   4       23.95       28.08      3.35 o 
  10   2   4        7.96        6.63      2.34 o 
  -9   3   4       20.59       21.38      1.27 o 
  -8   3   4        6.40        6.42      0.75 o 
  -7   3   4       72.96       70.13      1.69 o 
  -6   3   4       14.48        8.93      1.03 o 
  -5   3   4       14.41       19.20      1.05 o 
  -4   3   4       28.71       29.44      1.09 o 
  -3   3   4      287.97      295.62      3.77 o 
  -2   3   4       35.67       43.63      1.13 o 
  -1   3   4     2422.67     2359.74     22.41 o 
   0   3   4      558.75      535.69      5.14 o 
   1   3   4      522.17      566.34      5.39 o 
   2   3   4      659.97      724.15      7.07 o 
   3   3   4      236.53      293.52      3.35 o 
   4   3   4     1534.64     1600.60     15.12 o 
   5   3   4       45.20       54.03      1.34 o 
   6   3   4       33.22       29.62      1.18 o 
   7   3   4      175.70      184.97     10.47 o 
   8   3   4       19.91       18.66      2.56 o 
   9   3   4       28.20       26.12      3.16 o 
  10   3   4       51.07       48.44      4.35 o 
  -9   4   4        1.77        3.11      0.76 o 
  -8   4   4       12.61       11.38      0.92 o 
  -7   4   4        0.11        0.18      0.50 o 
  -6   4   4       90.94       94.53      2.35 o 
  -5   4   4       74.79       72.30      1.75 o 
  -4   4   4        7.47        8.25      0.89 o 
  -3   4   4      325.28      320.58      3.78 o 
  -2   4   4       41.56       26.95      0.85 o 
  -1   4   4       40.41       35.10      0.91 o 
   0   4   4       16.92       12.22      0.54 o 
   1   4   4       39.76       28.09      0.74 o 
   2   4   4     1232.51     1244.56     11.75 o 
   3   4   4      729.69      742.37      7.61 o 
   4   4   4      999.64      997.26     10.98 o 
   5   4   4      359.27      370.00      5.90 o 
   6   4   4       19.16       19.14      1.19 o 
   7   4   4        0.13        0.73      0.74 o 
   8   4   4        1.15        0.86      0.90 o 
   9   4   4        2.76        6.20      1.88 o 
  -9   5   4       25.71       29.80      2.22 o 
  -8   5   4       10.50       10.74      1.14 o 
  -7   5   4        2.95        2.22      0.68 o 
  -6   5   4       77.95       84.20      2.45 o 
  -5   5   4      437.53      421.77      5.59 o 
  -4   5   4      181.98      167.06      2.94 o 
  -3   5   4      135.68      109.72      2.08 o 
  -2   5   4       68.07       78.44      1.59 o 
  -1   5   4      128.45      121.76      2.44 o 
   0   5   4       62.47       51.54      1.10 o 
   1   5   4      399.32      419.77      4.96 o 
   2   5   4      628.56      709.80      7.25 o 
   3   5   4       65.15       78.62      1.48 o 
   4   5   4      135.34      141.78      2.50 o 
   5   5   4       10.12       11.70      0.98 o 
   6   5   4       24.02       19.80      1.28 o 
   7   5   4       79.52       79.53      2.51 o 
   8   5   4        3.67        1.79      1.60 o 
  -8   6   4       10.72       11.03      1.20 o 
  -7   6   4        4.40        2.97      1.01 o 
  -6   6   4        1.22        1.39      0.59 o 
  -5   6   4       58.06       53.03      1.76 o 
  -4   6   4       19.82       16.41      0.99 o 
  -3   6   4        5.38        5.17      0.55 o 
  -2   6   4        0.17        0.20      0.31 o 
  -1   6   4       22.58       28.09      0.98 o 
   0   6   4        0.38        0.07      0.32 o 
   1   6   4      296.65      294.87      3.76 o 
   2   6   4       11.69       13.36      1.35 o 
   3   6   4        0.93        0.72      0.38 o 
   4   6   4      120.49      130.41      3.61 o 
   5   6   4      100.73      103.85      2.70 o 
   6   6   4       21.98       20.95      1.94 o 
   7   6   4        6.09        7.34      1.34 o 
   8   6   4        1.76        1.03      1.64 o 
   9   6   4        0.32       -0.78      1.44 o 
  -8   7   4        4.72        4.46      1.17 o 
  -7   7   4       13.84       13.32      1.26 o 
  -6   7   4       10.92        8.67      1.04 o 
  -5   7   4       27.84       25.53      1.43 o 
  -4   7   4       43.32       44.54      1.51 o 
  -3   7   4       75.51       78.88      2.09 o 
  -2   7   4        0.28        0.56      0.38 o 
  -1   7   4       30.75       29.18      1.08 o 
   0   7   4        5.83        8.34      0.69 o 
   1   7   4       47.08       49.22      1.29 o 
   2   7   4       15.50       21.20      1.27 o 
   3   7   4      146.02      138.61      3.20 o 
   4   7   4       19.25       15.61      1.21 o 
   5   7   4       44.43       43.40      1.86 o 
   6   7   4       23.05       16.68      1.85 o 
   7   7   4        1.90        3.97      1.25 o 
   8   7   4       44.80       58.98      4.87 o 
  -7   8   4       13.11       10.54      1.46 o 
  -6   8   4        3.99        2.91      0.85 o 
  -5   8   4        0.50        0.28      0.61 o 
  -4   8   4        0.10        0.36      0.56 o 
  -3   8   4       61.17       62.46      1.98 o 
  -2   8   4       35.22       40.21      1.69 o 
  -1   8   4       61.99       55.96      2.00 o 
   0   8   4       20.78       20.85      1.40 o 
   1   8   4      201.52      192.24      4.11 o 
   2   8   4       20.16       20.14      1.39 o 
   3   8   4        0.15       -0.49      0.50 o 
   4   8   4       51.24       46.31      2.50 o 
   5   8   4        5.95        6.08      0.96 o 
   6   8   4       18.91       24.09      2.18 o 
   7   8   4        1.79        1.77      1.70 o 
   8   8   4        4.74        4.04      1.49 o 
  -6   9   4        6.85       13.89      2.00 o 
  -5   9   4        0.01       -0.13      0.65 o 
  -4   9   4        7.99        4.64      1.04 o 
  -3   9   4       12.49        8.95      1.82 o 
  -2   9   4       13.90       13.83      1.34 o 
  -1   9   4        1.54        1.11      0.72 o 
   0   9   4        0.36        0.38      0.62 o 
   1   9   4       28.15       29.34      2.10 o 
   2   9   4        9.42       10.04      1.17 o 
   3   9   4       16.55       16.61      1.44 o 
   4   9   4        7.68       11.38      1.30 o 
   5   9   4        5.32        8.89      1.58 o 
   6   9   4        6.92        7.07      1.94 o 
   7   9   4        2.02        2.64      1.91 o 
  -5  10   4        4.43        0.74      1.21 o 
  -4  10   4        7.94        6.71      1.28 o 
  -3  10   4        0.28       -0.38      0.88 o 
  -2  10   4        6.92       13.67      2.93 o 
  -1  10   4        1.04       -0.25      0.72 o 
   0  10   4       26.87       33.79      2.02 o 
   1  10   4       18.19       12.97      1.39 o 
   2  10   4        9.15       10.47      1.28 o 
   3  10   4       11.18        9.75      1.29 o 
   4  10   4        0.72        0.80      0.84 o 
   5  10   4       36.18       46.88      3.08 o 
  -3  11   4        0.02       -0.64      1.07 o 
  -2  11   4        7.51       11.41      1.86 o 
  -1  11   4        8.54        6.43      1.57 o 
   0  11   4        2.63        3.03      1.05 o 
   1  11   4        3.28        5.51      1.16 o 
   2  11   4        0.70        3.08      1.35 o 
   3  11   4        0.80        1.98      1.25 o 
  -2  -8   5        0.01        0.91      0.93 o 
  -1  -8   5        4.04        4.50      1.39 o 
   0  -8   5        0.42        1.22      2.68 o 
   1  -8   5        5.49        6.31      1.47 o 
   2  -8   5        0.97        0.97      1.26 o 
   3  -8   5        0.72        0.51      1.62 o 
  -4  -7   5        1.32        0.36      0.78 o 
  -3  -7   5        0.18        0.04      0.70 o 
  -2  -7   5        2.93        7.08      2.03 o 
  -1  -7   5        1.36        1.33      0.79 o 
   0  -7   5        0.01       -0.07      0.81 o 
   1  -7   5        2.68        0.61      0.93 o 
   2  -7   5        3.50        5.55      1.71 o 
   3  -7   5        0.61        1.62      1.14 o 
   4  -7   5        0.00        0.77      1.16 o 
  -6  -6   5       14.22       15.20      3.16 o 
  -5  -6   5        0.00       -0.93      1.15 o 
  -4  -6   5       23.43       26.29      1.64 o 
  -3  -6   5        9.13        9.94      1.08 o 
  -2  -6   5       17.12       11.93      1.13 o 
  -1  -6   5       33.06       36.46      4.00 o 
   0  -6   5        3.91        0.56      0.75 o 
   1  -6   5       70.75       53.98      2.68 o 
   2  -6   5       24.43       38.19      2.37 o 
   3  -6   5       31.54       39.57      2.43 o 
   4  -6   5        1.71        1.31      0.96 o 
   5  -6   5       13.72       10.80      2.26 o 
   6  -6   5        0.69       -1.31      1.31 o 
  -7  -5   5       16.09       19.74      3.53 o 
  -6  -5   5        0.62       -0.79      1.09 o 
  -5  -5   5        2.45        1.07      1.10 o 
  -4  -5   5        0.30       -0.36      0.82 o 
  -3  -5   5       73.92       69.61      2.10 o 
  -2  -5   5      125.30      105.28      2.72 o 
  -1  -5   5       11.89        9.67      0.91 o 
   0  -5   5      209.88      226.29      4.44 o 
   1  -5   5        0.70       -0.63      0.63 o 
   2  -5   5       43.82       41.36      2.26 o 
   3  -5   5       11.96        9.70      1.32 o 
   4  -5   5      129.43      160.03      4.55 o 
   5  -5   5        0.85       -0.96      1.05 o 
   6  -5   5       31.65       20.68      2.73 o 
   7  -5   5        7.58       11.24      1.79 o 
  -7  -4   5        7.25        5.18      1.57 o 
  -6  -4   5        0.10        0.50      1.01 o 
  -5  -4   5       12.95       11.67      1.59 o 
  -4  -4   5       31.91       34.21      2.19 o 
  -3  -4   5       26.59       19.24      2.01 o 
  -2  -4   5      205.05      204.02      3.57 o 
  -1  -4   5       45.98       48.68      1.55 o 
   0  -4   5      127.43      127.11      2.50 o 
   1  -4   5       54.09       44.22      1.59 o 
   2  -4   5       33.54       28.03      2.63 o 
   3  -4   5      247.52      229.08      5.38 o 
   4  -4   5        0.12        0.17      0.54 o 
   5  -4   5      337.17      351.95      7.95 o 
   6  -4   5        0.27        0.00      0.82 o 
   7  -4   5        2.24        1.42      1.12 o 
   8  -4   5        1.55       -0.87      1.02 o 
  -8  -3   5        2.45        2.64      1.08 o 
  -7  -3   5        9.77       13.91      1.15 o 
  -6  -3   5       61.70       66.60      3.27 o 
  -5  -3   5        9.26       11.50      1.08 o 
  -4  -3   5       55.62       45.31      2.86 o 
  -3  -3   5      135.33      133.70      3.09 o 
  -2  -3   5       27.28       32.34      1.22 o 
  -1  -3   5        4.21        3.89      0.62 o 
   0  -3   5       42.99       40.30      1.32 o 
   1  -3   5        0.07        0.85      0.34 o 
   2  -3   5        0.32       -0.39      0.39 o 
   3  -3   5      150.46      165.42      3.33 o 
   4  -3   5      385.51      385.01      6.22 o 
   5  -3   5       16.98       16.35      1.52 o 
   6  -3   5        0.39        0.22      0.77 o 
   7  -3   5       13.65       22.43      2.71 o 
   8  -3   5       28.80       23.51      2.29 o 
   9  -3   5        0.01        0.02      1.13 o 
  -8  -2   5       11.74       12.18      1.11 o 
  -7  -2   5        5.74        5.01      0.78 o 
  -6  -2   5       90.08       80.37      2.05 o 
  -5  -2   5      170.21      167.22      3.29 o 
  -4  -2   5       19.38       18.23      0.92 o 
  -3  -2   5       29.96       30.16      1.02 o 
  -2  -2   5       25.13       24.32      1.56 o 
  -1  -2   5      173.20      183.18      3.46 o 
   0  -2   5       61.67       67.68      1.16 o 
   1  -2   5     1028.98     1113.55      9.72 o 
   2  -2   5        5.65       10.67      0.68 o 
   3  -2   5      118.64      121.58      5.12 o 
   4  -2   5        0.61        1.43      0.51 o 
   5  -2   5       11.91       17.95      1.53 o 
   6  -2   5       12.63       14.23      1.53 o 
   7  -2   5       44.18       48.46      2.58 o 
   8  -2   5        6.37        7.24      1.43 o 
   9  -2   5        1.81        3.10      1.51 o 
  -9  -1   5        0.00        1.80      0.98 o 
  -8  -1   5        5.89        4.49      0.78 o 
  -7  -1   5        6.71        5.54      0.75 o 
  -6  -1   5       29.84       30.58      1.95 o 
  -5  -1   5        4.77        4.95      0.58 o 
  -4  -1   5      126.45      126.01      1.83 o 
  -3  -1   5       16.54       19.11      0.63 o 
  -2  -1   5        0.53        0.18      0.18 o 
  -1  -1   5      192.65      205.61      2.60 o 
   0  -1   5      553.83      669.62      5.58 o 
   1  -1   5      256.13      298.91      2.95 o 
   2  -1   5       31.62       34.80      0.73 o 
   3  -1   5      215.84      257.53      5.04 o 
   4  -1   5       29.67       27.77      1.59 o 
   5  -1   5        8.19        8.45      1.88 o 
   6  -1   5       53.82       50.00      2.37 o 
   7  -1   5       69.60       62.56      2.85 o 
   8  -1   5        1.54        2.43      1.32 o 
   9  -1   5        0.70        1.25      1.08 o 
  10  -1   5        4.35        3.68      1.86 o 
  -9   0   5       39.24       44.37      2.52 o 
  -8   0   5       97.28       99.70      2.62 o 
  -7   0   5        0.13        0.61      0.47 o 
  -6   0   5       31.26       38.20      1.48 o 
  -5   0   5       28.97       20.74      0.81 o 
  -4   0   5       35.00       41.76      0.91 o 
  -3   0   5     1011.13      953.20      7.84 o 
  -2   0   5      444.33      433.17      3.84 o 
  -1   0   5      560.46      586.43      5.21 o 
   0   0   5      742.41      856.51      7.25 o 
   1   0   5      426.56      422.42      3.34 o 
   2   0   5        4.27        5.31      0.39 o 
   3   0   5      269.32      286.45      3.96 o 
   4   0   5      922.12      911.09     15.25 o 
   5   0   5       71.90       81.27      2.81 o 
   6   0   5        1.24        1.05      0.69 o 
   7   0   5       19.27       17.36      2.85 o 
   8   0   5       28.94       31.43      2.33 o 
   9   0   5        0.00        0.37      1.01 o 
  10   0   5        0.02       -0.03      1.11 o 
  -9   1   5        0.45        0.20      0.72 o 
  -8   1   5       41.40       41.53      2.28 o 
  -7   1   5       42.79       45.87      1.42 o 
  -6   1   5        0.09        0.24      0.42 o 
  -5   1   5      167.57      142.12      2.08 o 
  -4   1   5        0.33        0.46      0.25 o 
  -3   1   5       81.90       93.29      1.30 o 
  -2   1   5      142.55      116.50      1.38 o 
  -1   1   5       92.93      103.39      1.38 o 
   0   1   5        0.65        3.84      0.28 o 
   1   1   5        0.29        2.07      0.21 o 
   2   1   5      319.30      286.43      4.80 o 
   3   1   5       54.70       44.39      1.28 o 
   4   1   5       62.91       75.27      3.37 o 
   5   1   5       23.16       19.04      1.67 o 
   6   1   5       14.88       17.25      1.53 o 
   7   1   5       15.59       14.96      1.58 o 
   8   1   5        9.76       11.35      1.58 o 
   9   1   5        7.82        8.53      1.58 o 
  10   1   5        2.15        2.14      1.28 o 
  -9   2   5       16.59       13.83      1.07 o 
  -8   2   5        7.29        9.84      0.89 o 
  -7   2   5        8.80        9.24      1.02 o 
  -6   2   5      229.44      227.10      3.23 o 
  -5   2   5       31.13       31.67      0.95 o 
  -4   2   5       45.56       48.34      1.32 o 
  -3   2   5       28.05       37.30      0.91 o 
  -2   2   5       64.26       72.05      1.62 o 
  -1   2   5      151.95      142.85      1.66 o 
   0   2   5     2457.79     2511.44     21.99 o 
   1   2   5      353.10      370.19      3.81 o 
   2   2   5       21.69       21.54      0.77 o 
   3   2   5      117.17      122.27      1.66 o 
   4   2   5        0.32        1.60      0.29 o 
   5   2   5       64.43       61.77      2.81 o 
   6   2   5       96.66       99.12      6.44 o 
   7   2   5      228.06      249.02      6.15 o 
   8   2   5       14.48       14.47      2.47 o 
   9   2   5        9.29       10.15      1.63 o 
  10   2   5        1.65        1.14      1.57 o 
  -9   3   5       37.02       39.28      2.34 o 
  -8   3   5        5.86        6.08      0.74 o 
  -7   3   5       28.63       28.34      1.22 o 
  -6   3   5        0.34        0.78      0.51 o 
  -5   3   5        1.46        0.59      0.38 o 
  -4   3   5        0.07       -0.20      0.26 o 
  -3   3   5       65.25       60.57      1.25 o 
  -2   3   5     1129.34     1145.35     10.42 o 
  -1   3   5      385.42      374.90      3.60 o 
   0   3   5      421.59      419.83      4.19 o 
   1   3   5      201.12      215.90      2.52 o 
   2   3   5        7.00       10.51      0.47 o 
   3   3   5       78.02       76.19      1.45 o 
   4   3   5        6.36       10.22      0.59 o 
   5   3   5       54.50       48.66      2.37 o 
   6   3   5       14.17       19.47      1.87 o 
   7   3   5       48.26       42.90      2.28 o 
   8   3   5        0.60        1.03      1.26 o 
   9   3   5        0.00       -0.35      1.30 o 
  10   3   5        0.00        0.27      1.57 o 
  -9   4   5       87.72       98.15      3.01 o 
  -8   4   5        3.12        1.67      0.61 o 
  -7   4   5        1.49        0.03      0.57 o 
  -6   4   5       10.13       16.10      1.16 o 
  -5   4   5      258.46      272.27      4.40 o 
  -4   4   5      975.97      911.29      9.16 o 
  -3   4   5       84.28       75.64      1.48 o 
  -2   4   5       27.35       22.65      1.26 o 
  -1   4   5      123.08      131.82      2.08 o 
   0   4   5       41.93       48.19      0.89 o 
   1   4   5       55.43       58.30      1.03 o 
   2   4   5      915.00      980.17      8.65 o 
   3   4   5      435.85      425.01      4.22 o 
   4   4   5      221.81      237.22      3.53 o 
   5   4   5      405.38      412.33      5.58 o 
   6   4   5        8.32        6.47      1.07 o 
   7   4   5       54.14       50.23      3.37 o 
   8   4   5       52.67       59.30      3.98 o 
   9   4   5        0.04        1.23      1.47 o 
  10   4   5        0.69        2.62      1.77 o 
  -8   5   5        0.26        0.49      0.63 o 
  -7   5   5       39.45       40.33      1.83 o 
  -6   5   5       11.79       12.94      1.07 o 
  -5   5   5       29.42       32.51      1.46 o 
  -4   5   5      409.91      357.64      4.42 o 
  -3   5   5      109.43      101.51      1.99 o 
  -2   5   5       13.20       12.52      0.73 o 
  -1   5   5      124.10      137.77      2.21 o 
   0   5   5       43.70       43.72      1.03 o 
   1   5   5       48.15       34.31      1.04 o 
   2   5   5      120.07      149.16      2.46 o 
   3   5   5      573.81      617.81      7.45 o 
   4   5   5       48.45       54.26      1.74 o 
   5   5   5       23.55       23.68      1.28 o 
   6   5   5        1.38        0.85      0.54 o 
   7   5   5        4.82        7.16      1.22 o 
   8   5   5       22.71       21.45      2.68 o 
  -8   6   5        1.42        3.36      1.04 o 
  -7   6   5       33.01       38.11      2.14 o 
  -6   6   5       95.79       94.13      3.80 o 
  -5   6   5      186.42      182.78      3.58 o 
  -4   6   5      228.55      212.99      3.40 o 
  -3   6   5      118.56      110.00      2.19 o 
  -2   6   5      327.63      321.12      4.25 o 
  -1   6   5       57.96       53.25      1.34 o 
   0   6   5       23.17       29.62      1.09 o 
   1   6   5        5.15        4.36      0.52 o 
   2   6   5      110.89      111.62      2.19 o 
   3   6   5      236.08      241.74      3.70 o 
   4   6   5      397.01      452.30     38.06 o 
   5   6   5      399.37      402.58      6.64 o 
   6   6   5       55.11       50.04      1.96 o 
   7   6   5        0.00        0.58      1.34 o 
   8   6   5        0.52        0.81      1.56 o 
  -7   7   5        4.72        4.43      0.93 o 
  -6   7   5        1.40        0.67      0.63 o 
  -5   7   5       44.71       35.11      1.65 o 
  -4   7   5      265.79      271.71      4.60 o 
  -3   7   5        2.83        3.20      0.58 o 
  -2   7   5      249.51      241.40      3.59 o 
  -1   7   5       36.84       37.92      1.37 o 
   0   7   5      213.51      234.57      3.40 o 
   1   7   5        0.43        0.05      0.34 o 
   2   7   5        3.39        3.97      0.58 o 
   3   7   5       25.37       25.55      1.17 o 
   4   7   5        3.66        4.97      1.03 o 
   5   7   5        9.21       10.39      1.40 o 
   6   7   5       12.95        9.17      1.41 o 
   7   7   5       28.85       33.54      3.51 o 
   8   7   5        3.37        2.82      1.87 o 
  -7   8   5        0.08        0.61      0.88 o 
  -6   8   5       22.77       20.72      1.62 o 
  -5   8   5       14.79       14.79      1.26 o 
  -4   8   5       17.87       15.37      1.20 o 
  -3   8   5       52.55       49.02      1.57 o 
  -2   8   5       64.44       65.38      1.74 o 
  -1   8   5        2.60        2.38      0.52 o 
   0   8   5        4.82        3.89      0.84 o 
   1   8   5      261.47      281.58      5.24 o 
   2   8   5       19.61       20.99      1.42 o 
   3   8   5        2.01        1.20      0.62 o 
   4   8   5       31.14       28.83      2.11 o 
   5   8   5       87.63       92.33      3.60 o 
   6   8   5        0.03       -0.66      0.84 o 
   7   8   5        6.25        6.95      1.54 o 
   8   8   5        0.06        0.86      1.83 o 
  -6   9   5        5.67        4.31      1.20 o 
  -5   9   5        4.61        6.14      0.99 o 
  -4   9   5        2.20        0.74      0.69 o 
  -3   9   5        0.46        0.10      0.60 o 
  -2   9   5        0.31        0.16      0.58 o 
  -1   9   5       29.86       33.52      1.87 o 
   0   9   5        0.06        1.08      0.67 o 
   1   9   5        7.38        6.59      1.22 o 
   2   9   5       28.58       30.14      1.80 o 
   3   9   5        2.32        3.92      0.83 o 
   4   9   5       13.50       12.91      5.44 o 
   5   9   5        1.97        1.28      1.12 o 
   6   9   5       32.99       35.55      2.66 o 
   7   9   5        0.10       -0.25      1.17 o 
  -5  10   5        2.29        0.88      1.36 o 
  -4  10   5        0.43       -0.90      0.90 o 
  -3  10   5       46.16       54.72      2.58 o 
  -2  10   5       15.61       19.60      2.41 o 
  -1  10   5        6.59        2.68      1.12 o 
   0  10   5       21.34       12.18      1.39 o 
   1  10   5        0.57        0.35      0.71 o 
   2  10   5        6.08        6.52      1.12 o 
   3  10   5       28.15       30.39      2.55 o 
   4  10   5        6.37        4.24      1.78 o 
   5  10   5        1.90        3.93      1.33 o 
   6  10   5        1.84        1.97      2.09 o 
  -3  11   5        0.31        1.57      1.32 o 
  -2  11   5        7.67       11.27      1.86 o 
  -1  11   5        1.99        1.60      1.20 o 
   0  11   5        2.66        3.86      1.07 o 
   1  11   5        0.14        0.68      0.85 o 
   2  11   5        1.50        1.65      0.94 o 
   3  11   5        7.86       12.69      2.75 o 
   4  11   5        7.37        6.56      2.31 o 
  -3  -7   6        1.02        2.69      1.23 o 
  -2  -7   6        0.04        1.47      1.15 o 
  -1  -7   6        0.07        0.52      1.31 o 
   0  -7   6       10.84       10.98      1.69 o 
   1  -7   6        0.23        2.35      1.11 o 
   2  -7   6        0.24       -0.75      0.99 o 
   3  -7   6        0.97        0.19      1.06 o 
   4  -7   6        0.73        3.22      1.88 o 
  -5  -6   6        0.40       -1.38      1.78 o 
  -4  -6   6        0.31        0.43      1.12 o 
  -3  -6   6        0.54        0.72      0.85 o 
  -2  -6   6        0.92        0.48      0.91 o 
  -1  -6   6        2.17        4.05      1.17 o 
   0  -6   6        4.57        4.67      1.17 o 
   1  -6   6       26.92       34.94      2.39 o 
   2  -6   6        2.26        4.91      1.30 o 
   3  -6   6        3.24        3.20      1.13 o 
   4  -6   6        1.36        1.86      1.59 o 
   5  -6   6        1.22        1.12      1.59 o 
   6  -6   6        6.12        7.04      2.17 o 
  -6  -5   6        1.17        1.09      1.73 o 
  -5  -5   6        0.80       -0.18      0.84 o 
  -4  -5   6       20.82       23.20      1.76 o 
  -3  -5   6        7.51        3.61      1.15 o 
  -2  -5   6        9.99        7.95      1.07 o 
  -1  -5   6        1.70        5.96      0.93 o 
   0  -5   6        0.00       -0.07      0.72 o 
   1  -5   6        6.53        7.05      1.23 o 
   2  -5   6        4.25        3.73      1.00 o 
   3  -5   6       26.72       20.05      1.82 o 
   4  -5   6       15.75        9.89      2.05 o 
   5  -5   6        0.10        0.49      1.35 o 
   6  -5   6       19.51       39.15      3.70 o 
   7  -5   6        0.95       -0.55      1.36 o 
  -7  -4   6       19.54       20.32      2.38 o 
  -6  -4   6       37.03       40.65      2.88 o 
  -5  -4   6        1.10        0.19      0.98 o 
  -4  -4   6       26.41       23.23      1.65 o 
  -3  -4   6       91.62       81.58      3.00 o 
  -2  -4   6       29.85       27.86      1.34 o 
  -1  -4   6        0.17       -0.44      0.60 o 
   0  -4   6        1.64        1.51      0.72 o 
   1  -4   6       49.42       36.12      2.06 o 
   2  -4   6       38.36       27.96      1.88 o 
   3  -4   6        2.37       11.53      1.36 o 
   5  -4   6      105.19       97.01      3.52 o 
   6  -4   6        0.91        0.53      0.86 o 
   7  -4   6        2.74        1.04      1.13 o 
   8  -4   6        3.23        6.22      1.62 o 
  -7  -3   6        0.55        0.75      0.74 o 
  -6  -3   6        0.10       -0.28      0.77 o 
  -5  -3   6       44.28       46.58      4.16 o 
  -4  -3   6        5.03        6.21      1.22 o 
  -3  -3   6       39.45       41.89      1.77 o 
  -2  -3   6      101.41      103.94      2.32 o 
  -1  -3   6      174.55      164.55      2.95 o 
   0  -3   6       62.82       57.18      1.82 o 
   1  -3   6       93.68      118.82      3.43 o 
   2  -3   6       74.73       88.42      2.92 o 
   3  -3   6      120.23      112.66      2.73 o 
   4  -3   6        0.23        0.27      0.66 o 
   5  -3   6        4.63        8.38      1.64 o 
   6  -3   6        0.21        2.85      1.05 o 
   7  -3   6        7.92        5.59      1.32 o 
   8  -3   6       24.19       36.37      2.78 o 
  -8  -2   6       12.72       16.53      1.72 o 
  -7  -2   6        0.26        0.54      0.65 o 
  -6  -2   6       68.10       59.15      1.84 o 
  -5  -2   6        8.11        8.28      1.15 o 
  -4  -2   6       89.46       84.05      2.18 o 
  -3  -2   6       22.78       20.87      0.86 o 
  -2  -2   6      366.11      355.63      4.45 o 
  -1  -2   6      117.82      124.20      2.32 o 
   0  -2   6        1.80        0.92      0.32 o 
   1  -2   6        1.29        0.81      0.41 o 
   2  -2   6        0.57        0.15      0.51 o 
   3  -2   6      114.32      101.15      3.44 o 
   4  -2   6       13.99        9.01      1.17 o 
   5  -2   6        0.36        1.48      0.79 o 
   6  -2   6      171.90      190.98      7.17 o 
   7  -2   6        0.06       -0.68      0.78 o 
   8  -2   6        3.38        4.02      1.23 o 
   9  -2   6        0.72        1.31      1.25 o 
  -8  -1   6        9.14        9.14      1.03 o 
  -7  -1   6        0.01       -0.04      0.55 o 
  -6  -1   6       71.08       77.23      2.40 o 
  -5  -1   6      396.91      414.83      5.44 o 
  -4  -1   6       40.02       33.55      1.12 o 
  -3  -1   6      547.41      573.32      5.50 o 
  -2  -1   6      143.61      134.93      1.81 o 
  -1  -1   6      454.20      480.23      4.86 o 
   0  -1   6       27.40       24.80      0.77 o 
   1  -1   6       61.26       59.60      1.08 o 
   2  -1   6        3.61        1.58      0.43 o 
   3  -1   6        1.18        0.46      0.65 o 
   4  -1   6      216.54      234.68      5.41 o 
   5  -1   6        1.46        1.38      0.92 o 
   6  -1   6       55.01       63.47      2.77 o 
   7  -1   6       29.90       28.26      2.16 o 
   8  -1   6       30.35       24.45      4.44 o 
   9  -1   6        1.65        0.45      1.55 o 
  -8   0   6       19.88       16.68      1.97 o 
  -7   0   6        0.86        0.44      0.60 o 
  -6   0   6       30.44       24.06      1.09 o 
  -5   0   6        7.67        6.10      0.60 o 
  -4   0   6      547.29      520.66      4.86 o 
  -3   0   6      167.42      153.42      1.87 o 
  -2   0   6       67.55       65.97      1.14 o 
  -1   0   6      174.46      179.25      2.02 o 
   0   0   6      425.14      457.15      4.20 o 
   1   0   6        0.23        0.94      0.15 o 
   2   0   6      157.78      163.22      2.82 o 
   3   0   6       64.66       65.97      2.30 o 
   4   0   6       27.82       25.42      1.57 o 
   5   0   6       22.74       21.47      1.62 o 
   6   0   6        0.25       -0.55      0.55 o 
   7   0   6        2.48        3.26      1.07 o 
   8   0   6        0.29       -0.81      0.82 o 
   9   0   6       13.79       11.87      1.77 o 
  10   0   6        0.23        0.83      1.26 o 
  -9   1   6       72.15       83.61      3.20 o 
  -8   1   6       12.20       15.38      1.66 o 
  -7   1   6        0.89        2.87      1.63 o 
  -6   1   6        1.16        0.62      0.40 o 
  -5   1   6      168.22      144.62      2.18 o 
  -4   1   6       14.23       11.27      0.56 o 
  -3   1   6      456.65      447.54      4.15 o 
  -2   1   6        2.47        3.32      0.31 o 
  -1   1   6        0.16        1.03      0.19 o 
   0   1   6      121.65      108.11      1.33 o 
   1   1   6      533.82      534.73      4.82 o 
   2   1   6       17.83       23.84      0.91 o 
   3   1   6       93.50       98.19      2.83 o 
   4   1   6      125.85      131.68      3.59 o 
   5   1   6        0.88        1.22      0.61 o 
   6   1   6        8.47        5.42      1.02 o 
   7   1   6        6.45        3.65      1.27 o 
   8   1   6      187.35      187.39      5.52 o 
   9   1   6        0.78        0.47      1.03 o 
  10   1   6        7.46        9.22      1.73 o 
  -9   2   6        6.53        4.49      1.01 o 
  -8   2   6       24.18       24.66      1.31 o 
  -7   2   6       47.58       35.62      1.35 o 
  -6   2   6       14.73       10.28      0.77 o 
  -5   2   6        3.30        3.26      0.45 o 
  -4   2   6       24.75       30.98      0.90 o 
  -3   2   6        5.22        4.90      0.51 o 
  -2   2   6      915.92      871.18      8.20 o 
  -1   2   6      197.73      191.19      2.14 o 
   0   2   6       82.80       80.36      1.20 o 
   1   2   6       35.40       37.13      1.28 o 
   2   2   6      334.50      390.90      4.09 o 
   3   2   6       65.96       63.53      1.60 o 
   4   2   6        1.06        1.53      0.58 o 
   5   2   6      178.25      195.93      4.80 o 
   6   2   6      134.05      131.25      3.95 o 
   7   2   6        3.38        2.53      0.88 o 
   8   2   6        1.99        0.92      0.89 o 
   9   2   6       23.48       25.24      3.08 o 
  10   2   6        0.30        0.20      1.10 o 
  -9   3   6       12.95       14.58      1.44 o 
  -8   3   6       77.98       93.50      2.24 o 
  -7   3   6      122.67      118.50      2.37 o 
  -6   3   6      200.00      194.83      3.02 o 
  -5   3   6       87.90       99.35      2.11 o 
  -4   3   6      152.52      161.68      2.45 o 
  -3   3   6       15.24       11.82      0.63 o 
  -2   3   6      315.44      320.65      3.55 o 
  -1   3   6      764.59      811.66      7.73 o 
   0   3   6       53.59       57.45      1.09 o 
   1   3   6      120.61      123.06      1.99 o 
   2   3   6       16.06       14.37      0.65 o 
   3   3   6     1103.15     1125.44     14.11 o 
   4   3   6      134.27      120.61      2.56 o 
   5   3   6        2.87        3.96      0.85 o 
   6   3   6       61.10       53.77      2.44 o 
   7   3   6       39.57       42.32      5.56 o 
   8   3   6       38.38       36.43      2.46 o 
   9   3   6        3.99        3.83      1.88 o 
  10   3   6       10.01        7.25      2.38 o 
  -8   4   6       16.69       13.42      1.06 o 
  -7   4   6        1.13        3.37      0.66 o 
  -6   4   6        0.51        1.22      0.56 o 
  -5   4   6       23.87       26.33      1.19 o 
  -4   4   6        3.36        3.31      0.46 o 
  -3   4   6        0.61        0.15      0.32 o 
  -2   4   6        5.56        3.41      0.45 o 
  -1   4   6       49.89       58.27      1.19 o 
   0   4   6      349.48      357.01      4.61 o 
   1   4   6      143.14      140.02      1.74 o 
   2   4   6       51.22       60.47      1.68 o 
   3   4   6       11.31       13.63      0.71 o 
   4   4   6        0.45        0.17      0.32 o 
   5   4   6       17.17       18.93      2.18 o 
   6   4   6       44.12       44.89      2.23 o 
   7   4   6        7.67        9.67      1.40 o 
   8   4   6       47.28       53.45      3.90 o 
   9   4   6        7.45        8.94      2.21 o 
  10   4   6       11.76       12.12      2.68 o 
  -8   5   6       32.45       33.50      1.88 o 
  -7   5   6        0.08        0.24      0.64 o 
  -6   5   6        3.55        2.46      0.65 o 
  -5   5   6       85.02       76.49      1.94 o 
  -4   5   6        9.35        7.14      0.69 o 
  -3   5   6      143.79      153.98      2.63 o 
  -2   5   6       30.04       23.92      0.98 o 
  -1   5   6      533.73      513.17      5.90 o 
   0   5   6      278.54      265.35      3.45 o 
   1   5   6      398.56      383.95      5.02 o 
   2   5   6       40.65       40.55      1.17 o 
   3   5   6       80.28       80.66      1.77 o 
   4   5   6        0.49        1.26      0.42 o 
   5   5   6       51.57       47.76      2.17 o 
   6   5   6       26.85       31.30      1.94 o 
   7   5   6       16.80       19.32      2.47 o 
   8   5   6        6.59        4.92      1.66 o 
   9   5   6        5.86        3.42      1.75 o 
  -8   6   6       12.02       14.77      1.62 o 
  -7   6   6        4.71        4.59      0.86 o 
  -6   6   6       14.80       13.87      1.21 o 
  -5   6   6       12.84       11.22      1.04 o 
  -4   6   6        2.00        1.65      0.52 o 
  -3   6   6      718.45      697.81      8.04 o 
  -2   6   6       29.90       33.11      1.35 o 
  -1   6   6       18.52       14.11      0.92 o 
   0   6   6       19.58       17.43      0.83 o 
   1   6   6       14.02       16.75      0.89 o 
   2   6   6        4.10        3.60      0.62 o 
   3   6   6       15.68       13.85      1.02 o 
   4   6   6      257.77      277.62      4.95 o 
   5   6   6      373.64      381.05      6.38 o 
   6   6   6        1.56        2.76      0.92 o 
   7   6   6       14.84       12.38      2.13 o 
  -7   7   6        0.01        0.15      0.85 o 
  -6   7   6        8.78        8.88      1.15 o 
  -5   7   6       91.86       88.02      2.48 o 
  -4   7   6        7.24        9.41      0.87 o 
  -3   7   6      374.39      361.01      4.97 o 
  -2   7   6      269.23      250.35      3.74 o 
  -1   7   6       63.56       66.12      1.63 o 
   0   7   6       11.97       11.40      0.84 o 
   1   7   6        1.40        1.60      0.44 o 
   2   7   6      330.31      333.66      4.86 o 
   3   7   6        0.41        0.11      0.52 o 
   4   7   6      250.21      272.14      5.08 o 
   5   7   6       12.62       13.06      2.10 o 
   6   7   6       27.01       25.06      2.91 o 
   7   7   6        0.01        1.73      1.53 o 
  -7   8   6       18.47       15.66      2.10 o 
  -6   8   6        6.82        7.83      1.07 o 
  -5   8   6        0.45        0.41      0.64 o 
  -4   8   6        0.36        0.14      0.54 o 
  -3   8   6       76.86       75.09      1.98 o 
  -2   8   6       88.40      100.26      2.24 o 
  -1   8   6        6.90        5.16      0.69 o 
   0   8   6       54.33       54.71      1.55 o 
   1   8   6       10.73        9.49      0.77 o 
   2   8   6        0.00        0.44      0.48 o 
   3   8   6        7.99        8.46      1.24 o 
   4   8   6       44.31       51.53      3.14 o 
   5   8   6        1.26        2.80      1.01 o 
   6   8   6       32.06       31.30      2.33 o 
   7   8   6       61.77       57.86      4.43 o 
   8   8   6        5.26        2.12      1.95 o 
  -6   9   6       14.94       15.34      1.69 o 
  -5   9   6        0.44        1.03      0.77 o 
  -4   9   6        0.02       -0.06      0.64 o 
  -3   9   6       34.99       40.04      1.61 o 
  -2   9   6       67.91       71.52      1.95 o 
  -1   9   6       45.95       56.14      2.41 o 
   0   9   6        0.89        1.06      0.71 o 
   1   9   6       28.14       25.35      1.64 o 
   2   9   6       14.06       16.00      1.81 o 
   3   9   6        9.68        8.69      1.40 o 
   4   9   6       55.60       59.92      4.24 o 
   5   9   6       37.15       34.27      2.46 o 
   6   9   6        0.13       -0.31      1.09 o 
   7   9   6        0.03       -0.45      1.73 o 
  -4  10   6       13.48       14.89      2.25 o 
  -3  10   6        2.07        0.32      0.81 o 
  -2  10   6        9.47        8.53      1.25 o 
  -1  10   6       14.62       16.58      1.60 o 
   0  10   6        4.81        6.74      2.24 o 
   1  10   6        4.46        5.63      1.01 o 
   2  10   6       30.69       23.97      2.23 o 
   3  10   6       25.21       30.35      2.45 o 
   4  10   6        1.85        3.38      1.83 o 
   5  10   6        2.93        0.97      1.14 o 
   6  10   6        1.40       -0.57      1.73 o 
  -3  11   6        3.54        9.82      3.07 o 
  -2  11   6       11.69        9.11      2.48 o 
  -1  11   6        6.48        6.71      1.57 o 
   0  11   6        0.20       -0.70      0.76 o 
   1  11   6        6.59       13.38      1.99 o 
   2  11   6        0.54        0.14      1.00 o 
   3  11   6       16.11       14.72      3.04 o 
   4  11   6        0.39        2.73      1.95 o 
  -1  -7   7        3.14        5.13      1.92 o 
   0  -7   7        0.00        0.31      1.11 o 
   1  -7   7        2.89       10.77      2.92 o 
   2  -7   7        1.15        6.82      2.33 o 
  -3  -6   7       18.35       26.08      2.46 o 
  -2  -6   7        3.21        0.51      1.07 o 
  -1  -6   7        0.00        0.16      1.02 o 
   0  -6   7       11.01        7.18      2.62 o 
   1  -6   7        3.45        1.03      1.00 o 
   2  -6   7        0.67        2.29      1.11 o 
   3  -6   7        0.04       -1.21      1.21 o 
   4  -6   7        2.82        2.73      1.75 o 
   5  -6   7        0.64       -1.08      1.43 o 
  -5  -5   7        5.08        5.72      1.35 o 
  -4  -5   7        3.11        3.10      1.97 o 
  -3  -5   7        6.16        4.06      1.67 o 
  -2  -5   7        3.20       -0.54      0.80 o 
  -1  -5   7        6.74       13.79      1.68 o 
   0  -5   7        0.55       -0.31      0.77 o 
   1  -5   7       19.78       24.24      2.08 o 
   2  -5   7        7.75        4.46      1.59 o 
   3  -5   7        3.10        6.15      1.90 o 
   4  -5   7       15.81       25.69      3.08 o 
   5  -5   7        0.86        1.44      1.66 o 
   6  -5   7        0.60       -0.25      1.69 o 
  -6  -4   7        6.14        7.95      2.66 o 
  -5  -4   7       12.63       17.37      2.09 o 
  -4  -4   7       10.69       10.34      1.29 o 
  -3  -4   7        3.71        3.74      0.92 o 
  -2  -4   7        4.32        3.73      0.86 o 
  -1  -4   7       86.65       86.45      7.89 o 
   0  -4   7        6.31       11.27      1.42 o 
   1  -4   7       34.94       40.74      2.25 o 
   2  -4   7        0.05        0.99      1.13 o 
   3  -4   7       24.66       17.55      2.56 o 
   4  -4   7        1.71        4.74      1.70 o 
   5  -4   7        6.36        5.38      1.72 o 
   6  -4   7        4.74        4.24      1.65 o 
   7  -4   7       10.65       10.88      1.78 o 
  -7  -3   7        2.23        2.52      1.39 o 
  -6  -3   7        4.42        3.09      1.40 o 
  -5  -3   7        8.11        8.65      1.24 o 
  -4  -3   7       27.89       31.52      2.57 o 
  -3  -3   7        0.00        0.20      0.65 o 
  -2  -3   7        1.83        2.21      0.71 o 
  -1  -3   7       43.39       43.36      2.41 o 
   0  -3   7       31.13       18.07      1.57 o 
   1  -3   7        6.33        9.07      1.20 o 
   2  -3   7       75.55       73.55      4.11 o 
   3  -3   7        0.41        1.10      1.10 o 
   4  -3   7       11.69        6.95      2.35 o 
   5  -3   7       19.63       24.12      1.94 o 
   6  -3   7        6.03       13.17      2.29 o 
   7  -3   7        9.41       20.80      2.15 o 
   8  -3   7        8.16        5.79      1.52 o 
  -7  -2   7        5.40        4.52      0.90 o 
  -6  -2   7        1.08        2.42      0.98 o 
  -5  -2   7       19.55       17.36      1.29 o 
  -4  -2   7       22.44       22.52      1.17 o 
  -3  -2   7      231.37      238.41      3.57 o 
  -2  -2   7       29.58       32.97      1.71 o 
  -1  -2   7       18.17       13.93      1.04 o 
   0  -2   7      116.04      124.01      3.50 o 
   1  -2   7      104.71      111.59      5.49 o 
   2  -2   7       85.29       72.47      2.61 o 
   3  -2   7       60.33       52.09      2.29 o 
   4  -2   7      143.90      120.78      5.29 o 
   5  -2   7        1.02        1.13      0.74 o 
   6  -2   7        2.76        3.16      0.96 o 
   7  -2   7       18.88       18.26      2.00 o 
   8  -2   7        6.07        4.72      1.39 o 
  -8  -1   7       13.91       16.09      1.76 o 
  -7  -1   7       71.94       72.25      2.71 o 
  -6  -1   7        3.08        4.34      0.73 o 
  -5  -1   7        9.88        7.18      1.44 o 
  -4  -1   7      239.82      264.40      3.56 o 
  -3  -1   7        5.49        7.17      0.70 o 
  -2  -1   7      709.55      677.47      6.77 o 
  -1  -1   7        2.84        3.81      0.42 o 
   0  -1   7       88.58       81.61      2.04 o 
   1  -1   7      118.68      119.95      2.61 o 
   2  -1   7       52.58       60.38      2.29 o 
   3  -1   7      104.32      121.93      3.56 o 
   4  -1   7        9.45        5.70      1.03 o 
   5  -1   7        0.01        0.92      0.70 o 
   6  -1   7       32.93       34.43      4.51 o 
   7  -1   7        1.70        2.08      0.97 o 
   8  -1   7        0.00       -0.52      0.89 o 
   9  -1   7        3.54        5.48      1.41 o 
  -8   0   7       40.48       41.14      2.56 o 
  -7   0   7        2.78        3.46      0.75 o 
  -6   0   7       31.38       33.59      1.44 o 
  -5   0   7       49.21       44.97      1.48 o 
  -4   0   7      413.11      384.27      4.18 o 
  -3   0   7      181.41      170.29      2.12 o 
  -2   0   7      722.03      727.74      6.62 o 
  -1   0   7       22.79       20.74      0.61 o 
   0   0   7       31.61       30.65      0.71 o 
   1   0   7      207.50      218.09      4.87 o 
   2   0   7        0.08        0.53      0.49 o 
   3   0   7      225.19      218.93      5.07 o 
   4   0   7        6.20        9.40      1.18 o 
   5   0   7       70.23       67.02      2.73 o 
   6   0   7        8.84        5.75      1.16 o 
   7   0   7       73.01       77.03      5.36 o 
   8   0   7        0.35        2.15      1.02 o 
   9   0   7       18.15       19.80      2.30 o 
  -8   1   7        0.01        0.56      0.83 o 
  -7   1   7       12.65       11.76      0.93 o 
  -6   1   7       16.00       12.98      0.89 o 
  -5   1   7        7.30        8.65      0.65 o 
  -4   1   7      356.09      356.67      3.67 o 
  -3   1   7       32.55       30.32      0.71 o 
  -2   1   7       49.22       48.29      0.95 o 
  -1   1   7        0.23        0.51      0.19 o 
   0   1   7      299.96      311.84      2.88 o 
   1   1   7        2.27        1.53      0.38 o 
   2   1   7      558.13      592.30     17.89 o 
   3   1   7       96.92      101.33      3.42 o 
   4   1   7       19.89       22.77      1.93 o 
   5   1   7      225.46      227.26      5.54 o 
   6   1   7        0.10       -0.41      0.95 o 
   7   1   7       20.18       16.21      1.75 o 
   8   1   7        7.07        6.15      1.36 o 
   9   1   7        1.52        1.35      1.14 o 
  -8   2   7       30.91       31.93      1.47 o 
  -7   2   7       53.67       54.72      1.69 o 
  -6   2   7       81.61       81.65      2.41 o 
  -5   2   7       29.05       36.30      1.15 o 
  -4   2   7       56.46       48.52      1.06 o 
  -3   2   7        6.57        3.82      0.35 o 
  -2   2   7        9.37        5.77      0.60 o 
  -1   2   7      121.25      121.94      1.71 o 
   0   2   7      658.84      647.24      6.27 o 
   1   2   7      870.87      928.24      8.93 o 
   2   2   7       27.14       35.71      1.64 o 
   3   2   7      113.20      100.92      2.98 o 
   4   2   7       17.41       17.66      1.66 o 
   5   2   7      218.66      214.55      5.27 o 
   6   2   7       27.27       29.46      3.18 o 
   7   2   7        0.63        1.86      0.87 o 
   8   2   7       97.86       96.89      4.82 o 
   9   2   7       21.05       20.06      2.22 o 
  -8   3   7       53.50       51.57      3.39 o 
  -7   3   7        6.26        8.27      0.85 o 
  -6   3   7        8.74        7.68      0.97 o 
  -5   3   7       38.10       36.39      1.93 o 
  -4   3   7       11.66        8.99      0.74 o 
  -3   3   7      287.04      256.26      3.28 o 
  -2   3   7       31.33       29.29      0.98 o 
  -1   3   7       18.34       15.01      0.55 o 
   0   3   7        7.74        6.99      0.50 o 
   1   3   7      437.87      429.55      5.01 o 
   2   3   7      108.00      101.89      1.96 o 
   3   3   7        0.63        0.60      0.50 o 
   4   3   7       41.38       42.13      1.92 o 
   5   3   7       84.07       95.68      3.22 o 
   6   3   7        6.23        8.16      1.23 o 
   7   3   7      103.73       93.29      3.54 o 
   8   3   7        0.04        0.04      1.02 o 
   9   3   7        0.24        1.32      1.10 o 
  -8   4   7        1.59        0.95      1.03 o 
  -7   4   7        4.54        3.96      0.69 o 
  -6   4   7        0.32        0.19      0.55 o 
  -5   4   7      116.05      122.11      2.51 o 
  -4   4   7       17.26       17.27      0.98 o 
  -3   4   7      104.58      110.85      2.14 o 
  -2   4   7       15.38       18.58      0.87 o 
  -1   4   7      266.76      293.92      3.79 o 
   0   4   7       97.17       86.76      1.58 o 
   1   4   7       36.33       39.36      1.10 o 
   2   4   7      682.69      690.21      8.14 o 
   3   4   7      169.61      180.22      3.42 o 
   4   4   7       71.89       72.81      2.60 o 
   5   4   7        0.53        0.46      0.67 o 
   6   4   7       36.25       43.49      2.29 o 
   7   4   7       21.01       23.49      2.40 o 
   8   4   7       58.94       60.08      3.05 o 
   9   4   7        0.43        1.82      1.60 o 
  -8   5   7       19.88       21.80      1.66 o 
  -7   5   7       93.34       98.56      2.81 o 
  -6   5   7        1.04        0.50      0.58 o 
  -5   5   7        0.06       -0.21      0.43 o 
  -4   5   7       26.46       34.89      1.34 o 
  -3   5   7       58.69       60.76      1.66 o 
  -2   5   7       15.05       12.85      1.35 o 
  -1   5   7       17.55       15.96      0.80 o 
   0   5   7      879.47      888.55     10.35 o 
   1   5   7       18.36       17.73      1.59 o 
   2   5   7       66.29       61.01      1.71 o 
   3   5   7       29.21       30.32      1.09 o 
   4   5   7       78.69       75.64      2.16 o 
   5   5   7        4.96        3.71      0.93 o 
   6   5   7        8.79        7.00      1.72 o 
   7   5   7        5.48        4.51      1.62 o 
   8   5   7        3.02       -0.61      1.33 o 
   9   5   7       13.52       11.86      2.64 o 
  -7   6   7       60.47       68.90      3.39 o 
  -6   6   7       21.30       15.90      1.29 o 
  -5   6   7        4.75        5.78      0.75 o 
  -4   6   7       26.16       28.03      1.29 o 
  -3   6   7      121.57      135.05      2.57 o 
  -2   6   7      209.33      202.77      3.70 o 
  -1   6   7      136.13      132.58      2.37 o 
   0   6   7       26.67       28.06      1.08 o 
   1   6   7       19.21       19.83      1.15 o 
   2   6   7       39.79       36.67      1.49 o 
   3   6   7       12.67       16.34      2.15 o 
   4   6   7      194.37      186.37      4.81 o 
   5   6   7       55.73       46.46      2.33 o 
   6   6   7        2.25        5.03      1.65 o 
   7   6   7       11.44       12.47      2.29 o 
   8   6   7        2.10        1.04      1.51 o 
  -7   7   7        0.72        0.34      0.89 o 
  -6   7   7        7.35        5.82      0.94 o 
  -5   7   7        2.20        1.95      0.83 o 
  -4   7   7        0.07        0.22      0.49 o 
  -3   7   7       36.82       33.28      1.39 o 
  -2   7   7       10.64       14.82      0.98 o 
  -1   7   7      128.19      126.47      3.84 o 
   0   7   7      105.01      113.37      2.61 o 
   1   7   7       12.20       11.81      1.14 o 
   2   7   7       11.16        8.06      0.90 o 
   3   7   7       39.56       46.52      1.82 o 
   4   7   7       40.12       36.44      1.69 o 
   5   7   7       47.02       55.24      2.88 o 
   6   7   7        0.14       -0.54      0.81 o 
  -6   8   7        6.07        7.10      1.46 o 
  -5   8   7       36.60       40.00      2.14 o 
  -4   8   7        0.14        0.05      0.54 o 
  -3   8   7       35.47       33.54      1.46 o 
  -2   8   7      224.75      223.50      3.67 o 
  -1   8   7        0.39        0.12      0.46 o 
   0   8   7        5.28        6.60      0.73 o 
   1   8   7       22.81       20.34      1.20 o 
   2   8   7       20.22       18.62      1.54 o 
   3   8   7        8.58        7.69      1.66 o 
   4   8   7        2.38        1.60      0.85 o 
   5   8   7       91.82      104.15      5.43 o 
   6   8   7      188.90      199.65      8.20 o 
  -5   9   7        9.10       10.67      1.41 o 
  -4   9   7        0.66        0.22      0.61 o 
  -3   9   7        1.66        2.29      0.74 o 
  -2   9   7       22.06       23.83      1.45 o 
  -1   9   7       78.08       79.14      2.06 o 
   0   9   7       27.76       26.75      1.29 o 
   1   9   7        2.98        0.72      0.82 o 
   2   9   7        7.06       10.36      1.45 o 
   3   9   7        4.34        4.24      1.09 o 
   4   9   7        6.21        8.47      1.42 o 
   5   9   7       44.24       46.81      3.76 o 
   6   9   7        0.20       -0.34      1.57 o 
   7   9   7        6.62        8.16      2.44 o 
  -4  10   7        4.14        2.54      1.56 o 
  -3  10   7        8.45        9.35      1.02 o 
  -2  10   7        2.57        3.98      1.05 o 
  -1  10   7       14.70       12.65      1.43 o 
   0  10   7        9.40        9.81      1.29 o 
   1  10   7        0.02        0.33      0.84 o 
   2  10   7       15.05       18.84      2.01 o 
   3  10   7        6.92        7.99      1.50 o 
   4  10   7        9.19        8.70      1.66 o 
   5  10   7        0.65       -0.82      1.06 o 
  -2  11   7        1.65        1.20      1.40 o 
  -1  11   7        0.01        0.33      1.12 o 
   0  11   7        2.43        1.62      0.92 o 
   1  11   7        1.14        0.92      1.81 o 
   2  11   7       10.37        7.03      1.54 o 
   3  11   7        1.02        6.18      2.31 o 
   4  11   7        4.40        6.33      2.35 o 
  -1  -6   8        6.34        1.42      1.13 o 
   0  -6   8        0.02        2.05      1.18 o 
   1  -6   8        4.21        6.47      2.18 o 
   2  -6   8        2.63        2.60      1.88 o 
   3  -6   8        0.56        1.23      1.57 o 
  -3  -5   8        8.89        9.64      2.55 o 
  -2  -5   8        5.66        8.33      1.51 o 
  -1  -5   8        0.03        1.91      1.03 o 
   0  -5   8        0.94        2.14      1.17 o 
   1  -5   8        0.41        1.61      1.55 o 
   2  -5   8        0.29        1.23      1.34 o 
   3  -5   8        5.77       10.63      2.40 o 
   4  -5   8       29.26       22.18      3.14 o 
   5  -5   8        0.86        3.68      1.82 o 
  -5  -4   8        0.05        0.09      1.07 o 
  -4  -4   8       14.22       18.72      2.14 o 
  -3  -4   8       10.19       14.96      2.64 o 
  -2  -4   8       17.10       20.33      2.99 o 
  -1  -4   8        8.76       11.49      1.59 o 
   0  -4   8        9.79        8.03      1.66 o 
   1  -4   8       34.68       25.75      3.08 o 
   2  -4   8        5.86        9.54      2.04 o 
   3  -4   8       56.66       63.99      4.33 o 
   4  -4   8        0.66        3.46      1.61 o 
   5  -4   8        1.39        1.00      1.40 o 
   6  -4   8        0.06        1.20      1.69 o 
  -6  -3   8       13.80       15.44      2.46 o 
  -5  -3   8        0.10       -0.86      0.98 o 
  -4  -3   8        0.01       -0.57      0.78 o 
  -3  -3   8       27.27       28.39      2.14 o 
  -2  -3   8       26.00       27.95      3.05 o 
  -1  -3   8      100.17       84.90      3.23 o 
   0  -3   8       11.42       14.98      1.52 o 
   1  -3   8        3.52        1.56      1.21 o 
   2  -3   8        3.24        3.57      1.40 o 
   3  -3   8        6.33        3.38      1.51 o 
   4  -3   8        1.61        3.38      1.39 o 
   5  -3   8        1.57       -1.07      1.07 o 
   6  -3   8       13.66        6.30      1.35 o 
   7  -3   8        0.30        0.64      1.04 o 
  -6  -2   8        9.79       10.03      0.99 o 
  -5  -2   8       19.50       22.17      1.22 o 
  -4  -2   8       79.89       85.70      2.17 o 
  -3  -2   8        3.70        4.72      0.79 o 
  -2  -2   8       14.08       11.85      1.41 o 
  -1  -2   8      197.77      195.01      7.34 o 
   0  -2   8       47.72       56.02      3.10 o 
   1  -2   8        2.86        0.57      0.95 o 
   2  -2   8       21.40       24.28      2.61 o 
   3  -2   8       46.93       35.43      2.09 o 
   4  -2   8       33.28       21.83      1.79 o 
   5  -2   8       46.52       55.76      2.70 o 
   6  -2   8       17.58       22.83      2.05 o 
   7  -2   8        5.83        8.06      1.50 o 
   8  -2   8        0.54       -0.43      1.05 o 
  -7  -1   8       50.49       55.58      2.74 o 
  -6  -1   8        8.29        7.80      0.94 o 
  -5  -1   8       28.40       32.20      1.33 o 
  -4  -1   8        6.00        7.66      0.73 o 
  -3  -1   8       16.45       15.09      1.06 o 
  -2  -1   8      140.78      129.44      2.33 o 
  -1  -1   8      149.27      133.62      5.55 o 
   0  -1   8        0.14        0.46      0.66 o 
   1  -1   8       93.43       82.18      2.88 o 
   2  -1   8        4.33        2.20      1.10 o 
   3  -1   8       54.31       61.06      3.65 o 
   4  -1   8       13.37       15.95      1.57 o 
   5  -1   8       24.03       22.27      1.84 o 
   6  -1   8        4.66        7.94      1.50 o 
   7  -1   8        0.65        2.92      1.11 o 
   8  -1   8        0.14        1.68      1.11 o 
  -7   0   8       14.36       20.73      1.42 o 
  -6   0   8        2.15        0.45      0.60 o 
  -5   0   8       19.49       17.79      1.02 o 
  -4   0   8       34.27       31.46      1.17 o 
  -3   0   8      105.75      111.33      1.70 o 
  -2   0   8      275.06      283.04      3.00 o 
  -1   0   8       91.84       90.71      1.52 o 
   0   0   8        3.90        2.99      0.78 o 
   1   0   8      208.62      216.51      5.09 o 
   2   0   8      184.38      181.79      4.61 o 
   3   0   8        7.74        7.64      1.41 o 
   4   0   8       36.09       35.03      2.04 o 
   5   0   8      118.08      101.91      3.54 o 
   6   0   8       13.84       16.61      1.78 o 
   7   0   8        2.62        1.36      0.90 o 
   8   0   8       24.27       23.58      2.96 o 
   9   0   8        0.02        0.97      1.15 o 
  -8   1   8        3.44        6.40      1.49 o 
  -7   1   8       37.33       38.53      1.90 o 
  -6   1   8        3.39        2.64      0.66 o 
  -5   1   8       25.69       29.22      1.10 o 
  -4   1   8       13.72       19.63      0.80 o 
  -3   1   8       77.32       84.27      1.44 o 
  -2   1   8      441.27      446.04      4.19 o 
  -1   1   8       78.23       69.81      1.09 o 
   0   1   8       80.40       77.75      1.64 o 
   1   1   8       60.22       62.10      2.64 o 
   2   1   8      163.98      153.32      4.03 o 
   3   1   8        5.17        2.30      0.74 o 
   4   1   8      145.10      155.40      4.30 o 
   5   1   8      103.97       97.87      3.42 o 
   6   1   8       32.71       32.00      2.18 o 
   7   1   8        4.78        6.04      1.37 o 
   8   1   8        0.44        1.38      1.03 o 
   9   1   8       30.21       29.07      2.59 o 
  -8   2   8        7.42        6.96      1.45 o 
  -7   2   8       66.93       68.56      2.33 o 
  -6   2   8        0.54        0.52      0.49 o 
  -5   2   8        0.14       -0.17      0.39 o 
  -4   2   8        0.95        0.32      0.36 o 
  -3   2   8      385.96      355.34      3.61 o 
  -2   2   8      354.28      336.61      3.33 o 
  -1   2   8      201.84      205.98      2.24 o 
   0   2   8        1.38        1.37      0.29 o 
   1   2   8        0.87        0.04      0.50 o 
   2   2   8       17.12       18.05      1.35 o 
   3   2   8      132.65      142.23      4.23 o 
   4   2   8      374.60      373.87      7.77 o 
   5   2   8        4.49        2.94      0.86 o 
   6   2   8        0.13        0.45      0.75 o 
   7   2   8        3.05        4.16      1.11 o 
   8   2   8       50.06       55.91      3.07 o 
   9   2   8        5.08        7.15      2.39 o 
  -8   3   8       10.10       10.13      1.80 o 
  -7   3   8       29.49       30.65      1.42 o 
  -6   3   8       12.68       11.17      0.87 o 
  -5   3   8        0.57        1.54      0.43 o 
  -4   3   8       86.33       86.19      1.79 o 
  -3   3   8       73.03       66.24      1.62 o 
  -2   3   8       15.94       15.62      0.83 o 
  -1   3   8       36.82       39.18      0.97 o 
   0   3   8       11.36       12.80      0.84 o 
   1   3   8        0.32        0.02      0.38 o 
   2   3   8       50.92       49.68      2.06 o 
   3   3   8       32.71       29.30      2.53 o 
   4   3   8        6.29        5.09      0.94 o 
   5   3   8        0.12       -0.59      0.59 o 
   6   3   8       14.56       16.00      1.65 o 
   7   3   8        0.00       -0.20      0.83 o 
   8   3   8       10.00       11.66      1.71 o 
   9   3   8       50.92       44.46      3.03 o 
  -7   4   8       41.33       39.14      1.57 o 
  -6   4   8      165.93      168.08      2.96 o 
  -5   4   8       23.22       17.59      1.15 o 
  -4   4   8        7.48        3.50      0.58 o 
  -3   4   8        2.96        3.17      0.51 o 
  -2   4   8       13.16       12.98      0.81 o 
  -1   4   8        0.02       -0.28      0.28 o 
   0   4   8      209.94      203.66      4.49 o 
   1   4   8      567.37      585.71      7.16 o 
   2   4   8       33.71       31.28      1.80 o 
   3   4   8       19.02       19.70      2.16 o 
   4   4   8        0.15       -0.09      0.64 o 
   5   4   8       11.77       10.38      1.31 o 
   6   4   8       12.24       11.48      1.47 o 
   7   4   8       86.89       88.86      3.56 o 
   8   4   8        3.54        3.23      1.92 o 
   9   4   8        3.18        3.89      1.39 o 
  -7   5   8        8.62       10.29      1.63 o 
  -6   5   8       74.25       80.05      2.44 o 
  -5   5   8      124.23      112.97      2.81 o 
  -4   5   8        4.72        5.17      0.69 o 
  -3   5   8        6.50        4.17      0.60 o 
  -2   5   8      185.90      178.12      2.91 o 
  -1   5   8      102.84       96.83      1.92 o 
   0   5   8       32.07       28.35      1.33 o 
   1   5   8       75.94       76.62      2.09 o 
   2   5   8       75.92       78.17      2.24 o 
   3   5   8       60.30       61.62      1.88 o 
   4   5   8        0.28       -0.52      0.61 o 
   5   5   8       60.19       61.84      2.68 o 
   6   5   8       67.82       61.59      2.83 o 
   7   5   8        3.74        1.18      0.97 o 
   8   5   8       11.14        8.45      2.22 o 
   9   5   8        0.14       -1.07      1.46 o 
  -7   6   8        0.90        1.24      1.01 o 
  -6   6   8        5.79        4.35      1.35 o 
  -5   6   8        1.26        1.05      0.57 o 
  -4   6   8       70.77       74.69      2.07 o 
  -3   6   8       25.77       22.38      1.16 o 
  -2   6   8        0.01        0.07      0.39 o 
  -1   6   8        9.23        9.75      0.77 o 
   0   6   8        3.59        4.60      1.06 o 
   1   6   8      460.70      459.32      7.73 o 
   2   6   8       11.14        9.55      0.91 o 
   3   6   8      108.98       98.64      4.00 o 
   4   6   8       16.70       15.57      1.19 o 
   5   6   8       57.48       36.42      3.24 o 
   6   6   8        0.00       -0.69      1.13 o 
   7   6   8        0.16        1.38      1.33 o 
   8   6   8       18.92       20.36      2.98 o 
  -6   7   8       31.21       37.04      1.92 o 
  -5   7   8        2.58        3.09      0.70 o 
  -4   7   8        5.33        3.66      0.67 o 
  -3   7   8       36.92       35.87      1.57 o 
  -2   7   8       15.45       18.21      1.62 o 
  -1   7   8       52.88       52.67      1.53 o 
   0   7   8       30.41       28.11      1.35 o 
   1   7   8      235.77      226.73      4.32 o 
   2   7   8      154.32      152.56      3.48 o 
   3   7   8       21.17       21.44      1.34 o 
   4   7   8       14.04       10.80      2.99 o 
   5   7   8       19.84       21.50      2.46 o 
   6   7   8        0.64        2.18      1.46 o 
   7   7   8        0.15       -0.47      1.43 o 
  -6   8   8       55.98       70.38      5.85 o 
  -5   8   8        1.98        1.76      0.73 o 
  -4   8   8       33.42       31.13      1.53 o 
  -3   8   8        7.20        7.17      1.51 o 
  -2   8   8       46.62       46.05      1.63 o 
  -1   8   8       96.58       93.45      2.18 o 
   0   8   8       23.56       22.03      1.31 o 
   1   8   8        1.35        1.83      0.59 o 
   2   8   8        0.08       -0.51      0.52 o 
   3   8   8       41.90       46.10      1.95 o 
   4   8   8        7.28        8.13      1.34 o 
   5   8   8       46.19       56.03      3.95 o 
  -5   9   8        0.00       -0.61      0.84 o 
  -4   9   8        1.24        0.85      0.69 o 
  -3   9   8       10.96       12.51      1.10 o 
  -2   9   8       62.35       61.79      1.90 o 
  -1   9   8       96.45       94.83      2.31 o 
   0   9   8       20.57       21.41      1.39 o 
   1   9   8       20.34       21.18      1.35 o 
   2   9   8       12.02       13.52      1.35 o 
   3   9   8       11.47       10.96      1.54 o 
   4   9   8        2.34       -0.25      1.47 o 
   5   9   8        0.97       -0.96      1.31 o 
   6   9   8       37.71       38.38      3.94 o 
  -4  10   8        2.61        4.35      1.14 o 
  -3  10   8        2.05        1.09      0.78 o 
  -2  10   8       33.50       25.37      1.47 o 
  -1  10   8       30.26       28.49      1.96 o 
   0  10   8        9.81        9.40      1.61 o 
   1  10   8        0.54        0.93      0.95 o 
   2  10   8        7.71        6.63      1.38 o 
   3  10   8        0.04        0.71      0.94 o 
   4  10   8        0.01        1.06      1.09 o 
   5  10   8       11.27       10.82      2.69 o 
  -2  11   8        1.73        3.54      1.40 o 
  -1  11   8       16.80       18.68      3.29 o 
   0  11   8       40.19       44.53      4.51 o 
   1  11   8        8.41        9.31      1.70 o 
   2  11   8        0.07       -0.04      1.11 o 
   3  11   8       17.59       19.22      3.29 o 
  -1  -5   9        0.20        0.39      1.53 o 
   0  -5   9        4.93        2.21      1.69 o 
   1  -5   9        7.80        9.74      2.43 o 
   2  -5   9        2.57        7.54      2.26 o 
   3  -5   9        1.37        2.98      1.75 o 
  -3  -4   9        0.01       -1.16      1.61 o 
  -2  -4   9        2.38       -0.39      1.57 o 
  -1  -4   9       17.27       17.50      2.85 o 
   0  -4   9        0.05       -0.35      1.25 o 
   1  -4   9        7.02        9.60      2.33 o 
   2  -4   9        5.77        1.20      1.38 o 
   3  -4   9        0.14        0.53      1.44 o 
   4  -4   9       18.61       22.56      3.16 o 
   5  -4   9        9.74        8.87      2.31 o 
  -5  -3   9        3.81        3.38      1.47 o 
  -4  -3   9       16.17       17.42      3.07 o 
  -3  -3   9       59.85       59.78      4.38 o 
  -2  -3   9        0.00        0.31      1.30 o 
  -1  -3   9        1.90        6.95      2.00 o 
   0  -3   9        1.91        0.62      1.20 o 
   1  -3   9        0.12        2.31      1.39 o 
   2  -3   9        8.12        6.39      1.75 o 
   3  -3   9        3.90        3.39      1.64 o 
   4  -3   9        4.57        2.61      1.47 o 
   5  -3   9        1.43        3.03      1.61 o 
   6  -3   9       15.69       20.65      3.08 o 
  -5  -2   9       13.80       14.38      1.13 o 
  -4  -2   9        3.12        4.41      1.32 o 
  -3  -2   9        6.94        6.73      1.94 o 
  -2  -2   9       21.17       18.37      2.69 o 
  -1  -2   9        0.02       -0.35      0.99 o 
   0  -2   9       25.20       22.71      2.72 o 
   1  -2   9       13.15        9.41      1.94 o 
   2  -2   9       23.54       17.36      2.48 o 
   3  -2   9       19.69       24.09      2.83 o 
   4  -2   9       39.02       46.14     10.03 o 
   5  -2   9        8.59        4.58      1.18 o 
   6  -2   9        5.46        3.72      1.16 o 
   7  -2   9        6.50        6.08      1.82 o 
  -6  -1   9        6.41        4.73      0.91 o 
  -5  -1   9        1.17        0.60      0.61 o 
  -4  -1   9        8.12        6.89      0.77 o 
  -3  -1   9       62.73       77.69      3.14 o 
  -2  -1   9        1.23        0.23      1.18 o 
  -1  -1   9        0.39        0.57      1.10 o 
   0  -1   9       23.17       20.04      2.44 o 
   1  -1   9       11.40       13.75      2.13 o 
   2  -1   9       11.62       14.51      1.54 o 
   3  -1   9        0.05        0.48      0.99 o 
   4  -1   9       44.24       47.03      2.44 o 
   5  -1   9        0.10       -0.71      0.71 o 
   6  -1   9        0.22        0.56      1.68 o 
   7  -1   9        0.05        0.04      1.01 o 
   8  -1   9        0.51        1.48      1.46 o 
  -7   0   9       46.89       60.83      3.50 o 
  -6   0   9       17.73       16.50      1.28 o 
  -5   0   9        0.10       -0.04      0.57 o 
  -4   0   9        0.04       -0.10      0.46 o 
  -3   0   9       53.93       59.07      1.49 o 
  -2   0   9        8.31        7.10      0.78 o 
  -1   0   9       34.25       34.11      2.68 o 
   0   0   9       62.98       57.64      3.05 o 
   1   0   9        0.84       -0.03      0.66 o 
   2   0   9       99.38       97.80      3.34 o 
   3   0   9        0.29        0.42      0.76 o 
   4   0   9       79.81       72.75     10.54 o 
   5   0   9       38.09       33.56      4.01 o 
   6   0   9       32.27       24.92      2.12 o 
   7   0   9       14.16       13.23      2.06 o 
   8   0   9        5.33        5.07      1.97 o 
  -7   1   9        6.40        6.51      1.31 o 
  -6   1   9      102.15      104.17      2.54 o 
  -5   1   9       62.65       70.73      2.34 o 
  -4   1   9        6.72        7.64      0.66 o 
  -3   1   9       36.96       42.95      1.07 o 
  -2   1   9       41.95       51.15      1.09 o 
  -1   1   9       14.64       11.59      1.04 o 
   0   1   9      281.58      292.22      6.41 o 
   1   1   9        6.15        6.09      1.05 o 
   2   1   9       65.96       60.74      2.54 o 
   3   1   9        2.36        2.31      0.98 o 
   4   1   9        4.03        8.54      1.28 o 
   5   1   9      107.24      115.29      4.85 o 
   6   1   9        0.00        0.05      1.11 o 
   7   1   9        7.98        3.22      1.56 o 
   8   1   9        5.33        8.23      1.61 o 
  -7   2   9       47.83       47.73      2.54 o 
  -6   2   9       20.68       18.43      1.36 o 
  -5   2   9        8.42       11.60      0.94 o 
  -4   2   9       18.34       16.37      0.86 o 
  -3   2   9      120.52      117.13      1.94 o 
  -2   2   9       60.47       59.87      1.18 o 
  -1   2   9       35.61       32.96      1.01 o 
   0   2   9        7.86        5.39      1.08 o 
   1   2   9        0.01        0.81      0.59 o 
   2   2   9        2.10        2.22      1.60 o 
   3   2   9       18.46       20.77      1.64 o 
   4   2   9       38.83       42.51      5.19 o 
   5   2   9       23.27       24.17      1.93 o 
   6   2   9       44.03       35.09      2.33 o 
   7   2   9        1.92        0.12      0.92 o 
   8   2   9        0.46        0.91      1.07 o 
   9   2   9        1.91        5.02      1.99 o 
  -7   3   9        3.78        1.77      0.87 o 
  -6   3   9       15.65       16.70      1.02 o 
  -5   3   9        8.14        7.91      0.72 o 
  -4   3   9       61.24       56.52      1.63 o 
  -3   3   9        1.44        2.41      0.49 o 
  -2   3   9      159.41      150.30      2.58 o 
  -1   3   9       25.77       24.36      1.13 o 
   0   3   9        3.61        4.44      0.87 o 
   1   3   9      247.19      248.89      5.56 o 
   2   3   9      159.17      162.59      4.26 o 
   3   3   9      114.90      109.38      5.64 o 
   4   3   9        8.77        7.33      1.21 o 
   5   3   9       20.09       17.68      5.07 o 
   6   3   9        0.05        0.14      0.80 o 
   7   3   9       12.25       10.96      2.26 o 
   8   3   9       26.32       26.61      2.43 o 
   9   3   9        3.70        3.82      1.44 o 
  -7   4   9       13.73       12.76      1.37 o 
  -6   4   9       19.34       16.38      1.02 o 
  -5   4   9        0.96        0.95      0.50 o 
  -4   4   9      123.63      123.10      4.77 o 
  -3   4   9        0.08        0.31      0.42 o 
  -2   4   9      104.27       99.20      2.90 o 
  -1   4   9       86.24       89.32      2.15 o 
   0   4   9       10.78       10.58      1.06 o 
   1   4   9       20.72       22.03      1.54 o 
   2   4   9      162.44      168.57      4.32 o 
   3   4   9      234.41      234.81      5.54 o 
   4   4   9        6.63        4.41      0.99 o 
   5   4   9       19.55       20.48      2.35 o 
   6   4   9       53.43       54.19      2.69 o 
   7   4   9       11.29       10.66      1.59 o 
   8   4   9        1.44        2.18      1.31 o 
   9   4   9        3.97        6.91      1.65 o 
  -7   5   9       44.00       46.55      2.21 o 
  -6   5   9       65.38       65.85      2.49 o 
  -5   5   9        0.85        0.97      0.58 o 
  -4   5   9        9.55       10.65      0.93 o 
  -3   5   9        4.36        2.48      0.55 o 
  -2   5   9      180.06      165.21      3.30 o 
  -1   5   9       25.34       23.40      1.22 o 
   0   5   9        6.70        6.51      0.89 o 
   1   5   9       24.60       24.96      3.72 o 
   2   5   9      174.87      167.81      6.85 o 
   3   5   9       31.58       33.24      2.27 o 
   4   5   9       86.63       89.30      3.20 o 
   5   5   9        0.17        0.16      0.76 o 
   6   5   9       23.41       20.05      1.95 o 
   7   5   9        3.84        2.51      1.17 o 
   8   5   9        1.02        0.01      1.08 o 
  -6   6   9        0.11        0.76      0.67 o 
  -5   6   9        8.61        9.71      1.26 o 
  -4   6   9       21.86       18.95      1.33 o 
  -3   6   9        1.12        0.85      0.53 o 
  -2   6   9       67.80       69.26      1.81 o 
  -1   6   9        2.10        1.62      0.61 o 
   0   6   9       61.65       64.96      1.89 o 
   1   6   9       15.18       15.40      1.69 o 
   2   6   9       40.62       40.86      2.18 o 
   3   6   9       22.49       20.85      2.65 o 
   4   6   9        0.08        0.82      1.05 o 
   5   6   9       38.15       45.12      2.47 o 
   6   6   9        4.36        3.15      1.51 o 
   7   6   9        7.55        6.37      2.08 o 
   8   6   9        5.06        6.56      2.20 o 
  -6   7   9        6.69        6.32      1.26 o 
  -5   7   9      133.55      144.21      3.40 o 
  -4   7   9        2.06        1.46      0.61 o 
  -3   7   9        8.92        7.38      0.96 o 
  -2   7   9        1.97        3.00      0.86 o 
  -1   7   9       18.85       19.65      1.27 o 
   0   7   9       68.74       61.05      1.92 o 
   1   7   9       98.48       92.08      2.65 o 
   2   7   9       10.91       11.22      1.45 o 
   3   7   9      113.70      108.84      3.74 o 
   4   7   9       11.91        8.63      1.96 o 
   5   7   9        0.01        0.13      1.17 o 
   6   7   9        1.19        4.17      1.85 o 
   7   7   9        1.16        1.70      1.72 o 
   8   7   9        7.41        6.52      2.25 o 
  -5   8   9       51.04       47.60      2.19 o 
  -4   8   9       31.68       29.34      1.55 o 
  -3   8   9       27.47       28.40      1.46 o 
  -2   8   9       36.26       41.24      1.83 o 
  -1   8   9        9.12        7.91      0.96 o 
   0   8   9       16.92       18.17      1.41 o 
   1   8   9       21.51       20.55      1.29 o 
   2   8   9      106.86      102.25      2.92 o 
   3   8   9        3.09        2.15      1.01 o 
   4   8   9        3.08        2.94      1.09 o 
   5   8   9       50.58       54.32      4.07 o 
  -4   9   9        0.09        1.02      0.80 o 
  -3   9   9        0.25       -0.11      0.65 o 
  -2   9   9        5.25        5.09      1.47 o 
  -1   9   9        0.32        0.92      0.68 o 
   0   9   9        6.75        5.87      0.92 o 
   1   9   9       30.66       27.83      1.71 o 
   2   9   9       50.15       51.83      2.04 o 
   3   9   9       45.23       44.87      3.55 o 
   4   9   9        5.37        5.15      1.83 o 
   5   9   9        9.06        6.89      2.12 o 
  -3  10   9        3.69        3.12      0.99 o 
  -2  10   9        5.25        3.33      0.96 o 
  -1  10   9       12.18       11.78      1.27 o 
   0  10   9       72.90       76.68      4.37 o 
   1  10   9        0.07        0.45      0.99 o 
   2  10   9        0.03        0.15      1.12 o 
   3  10   9        6.41        6.81      2.10 o 
   4  10   9        1.95        3.31      1.81 o 
   5  10   9        9.65        8.94      2.52 o 
  -1  11   9        6.64        8.15      2.57 o 
   0  11   9       14.48       18.10      3.22 o 
   1  11   9       12.88       16.94      3.14 o 
   2  11   9        0.31        1.23      1.11 o 
  -1  -4  10        0.11        0.08      1.61 o 
   0  -4  10        0.19        0.51      1.52 o 
   1  -4  10        4.98        3.29      1.87 o 
   2  -4  10        0.04       -1.18      1.18 o 
   3  -4  10        0.01        1.95      1.55 o 
  -3  -3  10       20.69       17.29      3.12 o 
  -2  -3  10        3.96        7.09      2.22 o 
  -1  -3  10       13.47       11.33      2.55 o 
   0  -3  10        6.96       14.77      2.82 o 
   1  -3  10        5.16        5.61      1.90 o 
   2  -3  10        2.92        4.50      1.85 o 
   3  -3  10        0.22        0.73      1.53 o 
   4  -3  10       21.98       24.70      3.21 o 
   5  -3  10        1.98        0.69      1.46 o 
  -4  -2  10        3.19        3.79      1.36 o 
  -3  -2  10       22.29       23.66      3.24 o 
  -2  -2  10       46.93       61.99      4.43 o 
  -1  -2  10       15.64       19.55      2.87 o 
   0  -2  10        9.85        6.73      1.90 o 
   1  -2  10        2.90        1.95      1.35 o 
   2  -2  10        5.01        8.11      2.03 o 
   3  -2  10        3.41       -0.19      1.27 o 
   4  -2  10        1.40       -0.25      1.17 o 
   5  -2  10       13.56       16.41      2.75 o 
   6  -2  10        4.33        2.58      1.17 o 
  -5  -1  10       13.98       12.18      1.36 o 
  -4  -1  10       27.10       34.72      3.37 o 
  -3  -1  10        3.86        4.41      1.26 o 
  -2  -1  10        0.44       -0.03      1.17 o 
  -1  -1  10        0.00        0.00      1.26 o 
   0  -1  10        0.85        0.77      1.17 o 
   1  -1  10       12.62        6.50      1.73 o 
   2  -1  10       40.04       30.49      3.11 o 
   3  -1  10       31.84       39.32      2.92 o 
   4  -1  10        0.09       -0.07      0.79 o 
   5  -1  10        1.25        2.64      1.07 o 
   6  -1  10        0.14        0.35      0.96 o 
   7  -1  10        0.38        0.48      1.27 o 
  -6   0  10        0.14       -0.39      0.91 o 
  -5   0  10        8.36        8.33      1.01 o 
  -4   0  10       61.21       61.13      2.12 o 
  -3   0  10       41.24       46.04      3.40 o 
  -2   0  10        0.08        0.78      1.23 o 
  -1   0  10       60.55       57.87      3.66 o 
   0   0  10       10.70       10.96      1.42 o 
   1   0  10      269.37      282.45      6.63 o 
   2   0  10        0.08       -0.26      0.72 o 
   3   0  10        0.14        0.55      0.78 o 
   4   0  10       13.17        9.64      4.42 o 
   5   0  10        0.74        2.85      1.09 o 
   6   0  10        0.01       -0.82      0.82 o 
   7   0  10        0.01        0.88      1.02 o 
  -6   1  10       99.46      101.56      2.81 o 
  -5   1  10        7.17        7.22      0.90 o 
  -4   1  10       18.08       20.64      1.20 o 
  -3   1  10       34.22       34.85      1.52 o 
  -2   1  10       25.90       24.38      1.50 o 
  -1   1  10        0.09       -0.29      0.52 o 
   0   1  10       62.55       54.53      2.72 o 
   1   1  10       87.23       88.76      3.26 o 
   2   1  10        0.55        0.18      0.74 o 
   3   1  10       19.85       24.91      1.96 o 
   4   1  10        7.23        3.45      1.01 o 
   5   1  10       51.79       54.14      4.50 o 
   6   1  10        2.93        2.97      1.10 o 
   7   1  10        5.07        4.33      1.74 o 
   8   1  10        6.41       11.67      3.73 o 
  -6   2  10       49.03       62.78      2.07 o 
  -5   2  10        1.91        1.41      0.59 o 
  -4   2  10        1.74        1.61      0.51 o 
  -3   2  10       13.73       13.02      0.80 o 
  -2   2  10       59.22       66.65      2.66 o 
  -1   2  10       73.91       70.00      2.29 o 
   0   2  10      374.44      387.48     11.43 o 
   1   2  10       40.02       45.31      3.64 o 
   2   2  10        3.51        3.64      1.95 o 
   3   2  10      199.82      197.07      8.24 o 
   4   2  10        0.45        0.26      1.05 o 
   5   2  10       29.16       30.94      3.17 o 
   6   2  10       39.55       32.03      2.46 o 
   7   2  10       28.92       27.12      2.55 o 
   8   2  10       20.47       24.27      2.47 o 
  -6   3  10       10.44        9.74      1.17 o 
  -5   3  10       25.30       27.06      1.21 o 
  -4   3  10       20.92       22.66      1.03 o 
  -3   3  10       21.96       24.13      0.99 o 
  -2   3  10        0.50        0.76      0.49 o 
  -1   3  10       77.38       79.27      3.17 o 
   0   3  10       67.57       64.19      4.08 o 
   1   3  10       59.68       64.38      2.55 o 
   2   3  10        1.28        2.11      0.84 o 
   3   3  10       71.18       63.89      3.03 o 
   4   3  10       41.00       37.23      2.28 o 
   5   3  10       30.48       32.38      2.24 o 
   6   3  10        8.30        9.25      1.48 o 
   7   3  10        0.67        2.05      1.05 o 
   8   3  10        0.00       -0.51      0.96 o 
  -6   4  10       50.80       52.47      1.79 o 
  -5   4  10       87.23       81.86      1.87 o 
  -4   4  10        2.01        0.82      0.50 o 
  -3   4  10       74.97       73.52      2.18 o 
  -2   4  10       11.05       10.96      1.07 o 
  -1   4  10      421.50      395.76      6.95 o 
   0   4  10       90.78       97.49      5.08 o 
   1   4  10      110.90      113.36      5.56 o 
   2   4  10        2.04        3.30      1.34 o 
   3   4  10        3.91        2.54      0.91 o 
   4   4  10       21.31       21.49      1.82 o 
   5   4  10       31.88       27.66      2.13 o 
   6   4  10        4.32        4.78      1.21 o 
   7   4  10        1.12        0.61      1.02 o 
   8   4  10       10.44        8.44      2.71 o 
  -6   5  10       10.37       10.55      1.30 o 
  -5   5  10        4.60        4.02      0.81 o 
  -4   5  10       57.99       52.09      1.74 o 
  -3   5  10      112.77      106.94      2.74 o 
  -2   5  10        7.53        9.04      0.93 o 
  -1   5  10       20.72       21.14      1.25 o 
   0   5  10       10.49       10.68      1.37 o 
   1   5  10        0.03        0.14      1.08 o 
   2   5  10       34.90       28.58      3.11 o 
   3   5  10        2.64        2.52      1.40 o 
   4   5  10        0.57        0.92      0.83 o 
   5   5  10        0.39        1.04      0.90 o 
   6   5  10        0.49        0.44      0.96 o 
   7   5  10        6.78        4.34      1.36 o 
   8   5  10        4.78        3.00      1.34 o 
  -6   6  10        3.54        1.42      1.15 o 
  -5   6  10       81.83       79.10      2.31 o 
  -4   6  10       81.26       88.59      2.30 o 
  -3   6  10        3.50        2.19      0.70 o 
  -2   6  10       16.89       16.86      1.25 o 
  -1   6  10       67.11       70.27      2.46 o 
   0   6  10        7.93        8.90      1.09 o 
   1   6  10        0.11       -0.33      0.67 o 
   2   6  10      187.12      179.78      7.52 o 
   3   6  10       21.18       18.63      2.69 o 
   4   6  10       21.64       20.43      2.92 o 
   5   6  10        1.05        1.96      1.55 o 
   6   6  10        3.03        2.19      1.12 o 
   7   6  10        6.29        6.52      1.59 o 
   8   6  10        5.31        2.73      2.14 o 
  -5   7  10        1.74        2.93      0.90 o 
  -4   7  10       61.07       61.46      2.49 o 
  -3   7  10        4.27        4.66      1.05 o 
  -2   7  10        6.96        5.78      0.88 o 
  -1   7  10       10.15       10.38      1.06 o 
   0   7  10       56.98       55.08      1.89 o 
   1   7  10        2.25        1.82      0.93 o 
   2   7  10       36.40       33.58      2.20 o 
   3   7  10        6.17        3.13      1.69 o 
   4   7  10        3.16        2.35      1.52 o 
   5   7  10        0.62        1.07      1.34 o 
   6   7  10        2.73        3.39      1.82 o 
   7   7  10        5.25        6.52      2.21 o 
  -5   8  10        1.36        0.17      0.96 o 
  -4   8  10       21.70       27.18      1.55 o 
  -3   8  10        2.57        1.75      0.83 o 
  -2   8  10       29.82       34.95      2.34 o 
  -1   8  10       13.11       13.73      1.24 o 
   0   8  10        1.00        1.11      0.64 o 
   1   8  10       22.34       18.75      1.54 o 
   2   8  10       29.45       31.77      2.27 o 
   3   8  10       45.75       46.85      4.01 o 
   4   8  10       18.07       15.96      2.70 o 
   5   8  10        1.22        1.48      1.57 o 
   6   8  10        0.27        0.44      1.52 o 
  -4   9  10       38.58       41.74      2.56 o 
  -3   9  10        1.04        1.31      0.82 o 
  -2   9  10        0.00       -0.43      0.67 o 
  -1   9  10        3.56        5.87      0.99 o 
   0   9  10        1.99        1.50      0.76 o 
   1   9  10       35.19       38.44      1.78 o 
   2   9  10        0.06        0.58      0.80 o 
   3   9  10       10.94       13.32      1.80 o 
   4   9  10       41.21       40.14      3.98 o 
  -2  10  10       30.47       33.12      2.31 o 
  -1  10  10       28.18       28.46      1.79 o 
   0  10  10        1.46        1.68      0.84 o 
   1  10  10       10.85       12.29      1.29 o 
   2  10  10       17.55       20.85      3.17 o 
   3  10  10       11.14        9.23      2.44 o 
   4  10  10        0.28       -0.82      1.60 o 
  -1  -3  11        4.53        3.00      2.08 o 
   0  -3  11        0.23        0.32      1.57 o 
   1  -3  11        0.16       -0.44      1.69 o 
   2  -3  11        0.68        3.17      1.91 o 
  -3  -2  11       12.21       15.38      2.85 o 
  -2  -2  11       32.41       49.76      4.37 o 
  -1  -2  11       36.25       41.54      4.00 o 
   0  -2  11        0.10       -0.81      1.55 o 
   1  -2  11       10.04        7.30      2.14 o 
   2  -2  11        0.49       -1.27      1.27 o 
   3  -2  11        3.04        6.34      2.05 o 
   4  -2  11        0.63        3.59      1.70 o 
  -4  -1  11        0.46       -0.65      1.66 o 
  -3  -1  11       16.98       24.44      3.24 o 
  -2  -1  11       87.50       77.80      4.98 o 
  -1  -1  11       14.93        8.74      2.20 o 
   0  -1  11        1.62        0.43      1.33 o 
   1  -1  11        0.00        0.26      1.26 o 
   2  -1  11        1.47        5.61      1.85 o 
   3  -1  11        3.55        4.70      1.85 o 
   4  -1  11        0.56       -1.18      1.18 o 
   5  -1  11        3.98        1.33      1.12 o 
   6  -1  11        1.85        1.07      1.68 o 
  -3   0  11       13.67       16.01      2.65 o 
  -2   0  11        0.43        1.08      1.40 o 
  -1   0  11        7.95        7.56      2.00 o 
   0   0  11       11.25        9.65      2.05 o 
   1   0  11        0.11        1.26      1.30 o 
   2   0  11        0.06        0.34      0.89 o 
   3   0  11        0.35       -0.36      0.79 o 
   4   0  11        2.76        2.72      1.10 o 
   5   0  11        2.13        4.68      1.27 o 
   6   0  11        7.42       10.72      3.07 o 
  -5   1  11       42.33       42.71      2.34 o 
  -1   1  11        7.70       10.80      1.62 o 
   0   1  11       34.98       36.61      2.27 o 
   1   1  11        5.62        4.59      1.57 o 
   2   1  11        2.08        3.41      1.08 o 
   3   1  11       19.26       16.74      2.90 o 
   4   1  11       10.66       11.88      1.65 o 
   5   1  11       11.30       13.00      1.83 o 
   6   1  11        0.42        1.04      1.08 o 
   7   1  11        1.13        2.52      1.25 o 
  -5   2  11        0.00       -0.59      0.66 o 
  -4   2  11        0.24        0.58      0.84 o 
  -3   2  11       63.66       68.99      3.18 o 
  -2   2  11        4.75        4.55      1.38 o 
  -1   2  11       16.63       13.91      1.67 o 
   0   2  11        0.69        0.95      0.83 o 
   1   2  11        0.46        0.23      0.88 o 
   2   2  11      184.17      190.50      5.25 o 
   3   2  11        1.21        1.62      0.95 o 
   4   2  11        1.08        1.08      0.89 o 
   5   2  11       20.78       15.78      1.88 o 
   6   2  11        2.58        3.32      1.22 o 
   7   2  11        4.63        3.43      1.34 o 
  -5   3  11      112.94      121.84      2.38 o 
  -4   3  11       15.43       12.97      1.05 o 
  -3   3  11       25.35       29.21      1.57 o 
  -2   3  11       37.63       42.45      2.64 o 
  -1   3  11      107.99      105.44      3.88 o 
   0   3  11       28.67       26.31      2.99 o 
   1   3  11       14.06       12.63      2.34 o 
   2   3  11      212.39      220.09      8.41 o 
   3   3  11        2.28        1.68      0.94 o 
   4   3  11       13.30       12.16      1.64 o 
   5   3  11       16.90       15.34      3.92 o 
   6   3  11       16.56       14.53      1.90 o 
   7   3  11       14.48       15.87      3.17 o 
  -5   4  11       15.64       17.80      1.10 o 
  -4   4  11       16.72       16.12      1.28 o 
  -3   4  11        1.47        3.13      0.79 o 
  -2   4  11      113.30      113.61      3.31 o 
  -1   4  11       64.44       63.44      3.07 o 
   0   4  11       35.61       37.64      3.52 o 
   1   4  11      126.69      130.57      6.35 o 
   2   4  11       21.74       20.63      2.87 o 
   3   4  11       10.61       11.33      2.30 o 
   4   4  11       12.59       16.68      1.76 o 
   5   4  11       16.62       16.07      4.82 o 
   6   4  11        0.55       -0.12      1.06 o 
   7   4  11        1.98        0.11      1.08 o 
  -5   5  11        1.75        1.26      0.65 o 
  -4   5  11       34.31       35.89      2.81 o 
  -3   5  11       26.56       27.94      1.56 o 
  -2   5  11        0.07       -0.36      0.66 o 
  -1   5  11       47.07       53.17      4.24 o 
   0   5  11        3.28        4.00      1.17 o 
   1   5  11       72.51       68.55      4.55 o 
   2   5  11        7.74        7.61      2.09 o 
   3   5  11      102.24      103.01      5.72 o 
   4   5  11       18.37       25.13      3.35 o 
   5   5  11        2.05        1.97      1.53 o 
   6   5  11        5.01        2.80      1.22 o 
   7   5  11        1.56        1.57      1.74 o 
  -5   6  11        9.26        7.96      1.41 o 
  -4   6  11        4.42        4.12      0.94 o 
  -3   6  11       25.83       28.44      2.28 o 
  -2   6  11       12.85       10.31      1.74 o 
  -1   6  11        2.70        1.68      0.81 o 
   0   6  11       56.07       52.69      3.53 o 
   1   6  11      104.52      106.34      5.76 o 
   2   6  11       13.73       16.90      2.79 o 
   3   6  11        1.47       -0.74      1.27 o 
   4   6  11       65.70       56.95      4.59 o 
   5   6  11       22.53       14.40      2.83 o 
   6   6  11        0.08        0.29      1.64 o 
   7   6  11        8.15        7.87      2.47 o 
  -4   7  11        6.04        6.88      1.14 o 
  -3   7  11        0.04        0.52      0.74 o 
  -2   7  11        1.94        1.33      0.71 o 
  -1   7  11       74.60       78.95      2.87 o 
   0   7  11       10.21       10.64      1.30 o 
   1   7  11        4.30        3.44      1.64 o 
   2   7  11       28.51       24.01      3.22 o 
   3   7  11       23.59       17.48      2.85 o 
   4   7  11       28.50       27.29      3.44 o 
   5   7  11        4.01        1.42      1.69 o 
   6   7  11        9.77       12.37      2.72 o 
  -4   8  11        0.05       -0.40      0.93 o 
  -3   8  11       69.77       75.27      2.59 o 
  -2   8  11        1.25        1.42      0.83 o 
  -1   8  11        0.92        0.35      0.68 o 
   0   8  11        4.74        4.33      1.33 o 
   1   8  11       27.81       26.30      1.85 o 
   2   8  11        9.07        8.85      2.33 o 
   3   8  11        0.48       -0.61      1.39 o 
   4   8  11       21.63       28.49      3.65 o 
   5   8  11        0.01        0.09      1.52 o 
   6   8  11        0.00       -0.97      1.70 o 
  -3   9  11       23.84       29.08      2.26 o 
  -2   9  11        9.10       11.76      1.32 o 
  -1   9  11       19.64       20.63      2.01 o 
   0   9  11        0.14        0.17      0.98 o 
   1   9  11        3.14        3.27      1.05 o 
   2   9  11       25.00       25.29      1.91 o 
   3   9  11       33.43       31.21      3.73 o 
   4   9  11        4.28        0.00      1.60 o 
   5   9  11        7.45        8.24      2.43 o 
  -1  10  11        6.79        6.88      1.30 o 
   0  10  11        9.17       10.01      1.50 o 
   1  10  11       12.41       12.28      1.60 o 
   2  10  11       10.26        9.74      1.52 o 
   3  10  11        0.05       -0.64      1.72 o 
   1  -2  12        0.14        0.83      1.61 o 
  -2  -1  12        3.04        2.07      1.72 o 
  -1  -1  12        5.20        6.63      2.21 o 
   0  -1  12        1.35       -1.29      1.29 o 
   1  -1  12        0.50        0.43      1.48 o 
   2  -1  12        8.53        9.07      2.39 o 
   3  -1  12        1.53        1.14      1.68 o 
   4  -1  12        1.41       -0.43      1.68 o 
  -1   0  12        2.92        5.56      2.01 o 
   1   0  12        0.13        0.70      1.55 o 
   2   0  12        9.28        6.17      1.85 o 
   3   0  12        0.45       -1.26      1.26 o 
   4   0  12       19.73       25.47      2.52 o 
   5   0  12        7.77        8.96      1.81 o 
   0   1  12        9.94        6.56      1.91 o 
   1   1  12        0.29        0.88      0.95 o 
   2   1  12        0.23        0.99      0.99 o 
   3   1  12        8.12        5.34      1.34 o 
   4   1  12        0.03        0.95      1.24 o 
   5   1  12        4.51        4.06      1.38 o 
   6   1  12        1.39        2.07      1.34 o 
  -2   2  12       64.10       74.86      3.44 o 
  -1   2  12       17.25       17.04      4.50 o 
   0   2  12        3.59        0.99      1.27 o 
   1   2  12        1.82        1.18      0.98 o 
   2   2  12        1.43        1.61      1.09 o 
   3   2  12       73.95       68.25      3.19 o 
   4   2  12        3.70        6.74      1.45 o 
   5   2  12        1.42        1.04      1.05 o 
   6   2  12        3.77        2.31      1.21 o 
  -4   3  12       48.16       49.00      3.06 o 
  -3   3  12        1.26        0.51      1.00 o 
  -2   3  12        5.79        5.83      2.76 o 
  -1   3  12        0.71       -0.27      0.92 o 
   0   3  12        1.51        3.04      1.62 o 
   1   3  12        5.87        9.64      2.21 o 
   2   3  12       14.82       11.20      2.46 o 
   3   3  12        1.73        1.75      1.01 o 
   4   3  12       12.38        9.30      1.61 o 
   5   3  12       12.05       11.62      2.75 o 
   6   3  12       11.21       11.05      2.88 o 
  -4   4  12        0.09       -0.51      0.74 o 
  -3   4  12        0.44        0.52      1.07 o 
  -2   4  12       16.28       21.40      2.24 o 
  -1   4  12        9.86       12.37      1.80 o 
   0   4  12       22.61       21.52      3.07 o 
   1   4  12       16.07       19.33      3.03 o 
   2   4  12        0.07        1.13      1.53 o 
   3   4  12      119.71      130.03      6.83 o 
   4   4  12        9.57       11.67      2.68 o 
   5   4  12        6.82        9.63      4.87 o 
   6   4  12        0.67        0.69      1.26 o 
  -4   5  12       32.83       35.41      1.93 o 
  -3   5  12       12.84       15.22      1.60 o 
  -2   5  12       12.86       12.35      1.80 o 
  -1   5  12        7.52        7.94      1.47 o 
   0   5  12       43.37       46.23      5.22 o 
   1   5  12        0.09        0.08      1.16 o 
   2   5  12       17.59       16.46      2.81 o 
   3   5  12       25.70       27.74      3.61 o 
   4   5  12        0.27       -0.34      1.29 o 
   5   5  12        3.86        3.64      1.86 o 
   6   5  12        2.15        1.31      1.78 o 
  -4   6  12       74.00       77.93      2.66 o 
  -3   6  12       33.47       33.81      2.22 o 
  -2   6  12       17.92       22.60      1.85 o 
  -1   6  12        9.53        8.26      1.56 o 
   0   6  12       38.62       37.81      2.75 o 
   1   6  12       75.13       72.03      4.91 o 
   2   6  12        4.84        2.85      1.81 o 
   3   6  12       10.06        7.74      2.26 o 
   4   6  12        3.65        4.00      1.99 o 
   5   6  12        2.09        2.68      1.78 o 
   6   6  12        0.09       -0.47      1.55 o 
  -3   7  12        7.30        6.81      1.28 o 
  -2   7  12        6.93        7.61      1.27 o 
  -1   7  12        5.37        5.10      1.11 o 
   0   7  12        1.72        3.44      1.22 o 
   1   7  12       11.08       14.74      2.14 o 
   2   7  12        0.24        1.25      1.47 o 
   3   7  12       10.46       11.29      2.65 o 
   4   7  12        1.42        2.14      1.83 o 
   5   7  12       21.82       20.52      3.37 o 
  -2   8  12       15.21       13.06      1.60 o 
  -1   8  12       10.65       10.84      1.58 o 
   0   8  12       17.22       14.80      1.99 o 
   1   8  12        1.41        1.51      1.36 o 
   2   8  12        2.59        2.77      1.78 o 
   3   8  12       28.09       24.04      3.60 o 
   4   8  12        6.06        3.48      1.94 o 
   5   8  12        2.15        1.92      1.87 o 
  -1   9  12       16.79       18.67      1.96 o 
   0   9  12        5.14        6.43      1.28 o 
   1   9  12       15.09       16.72      2.19 o 
   2   9  12        2.29        2.40      1.32 o 
   3   9  12        0.01        2.33      1.87 o 
   0   0  13        0.01       -0.52      1.52 o 
   1   0  13        1.17       -0.62      1.52 o 
   2   0  13        0.26       -0.55      1.56 o 
   1   1  13        0.05        0.62      1.57 o 
   2   1  13       17.76       13.58      2.59 o 
   3   1  13        0.40        1.71      1.27 o 
   4   1  13       20.31       24.73      6.37 o 
  -1   2  13        0.07       -0.47      1.56 o 
   0   2  13        8.37       10.72      2.55 o 
   1   2  13       43.24       48.26      4.46 o 
   2   2  13        5.37        6.98      2.30 o 
   3   2  13        1.47        1.68      1.27 o 
   4   2  13        7.67        4.80      1.49 o 
   5   2  13        2.06        1.99      1.37 o 
  -3   3  13        3.86        3.40      2.08 o 
  -2   3  13       13.76       14.05      1.98 o 
  -1   3  13       14.86       16.92      2.07 o 
   0   3  13        1.44        0.57      1.15 o 
   1   3  13       19.11       16.25      3.05 o 
   2   3  13        1.17        2.26      1.73 o 
   3   3  13        0.48        0.74      1.57 o 
   4   3  13        2.89        2.12      1.26 o 
   5   3  13       22.14       16.91      2.19 o 
  -3   4  13        0.57       -0.40      1.64 o 
  -2   4  13       10.71       14.01      4.01 o 
  -1   4  13       38.90       44.21      3.02 o 
   0   4  13        1.05        0.68      1.14 o 
   1   4  13        4.31        3.79      1.86 o 
   2   4  13       10.93       13.16      2.81 o 
   3   4  13        0.66       -0.09      1.47 o 
   4   4  13       46.22       58.86      5.15 o 
   5   4  13        0.42       -0.61      1.65 o 
  -3   5  13       74.16       81.84      3.99 o 
  -2   5  13       12.11       11.97      1.98 o 
  -1   5  13        0.00        0.47      1.11 o 
   0   5  13       26.80       24.08      2.48 o 
   1   5  13       38.40       37.48      4.11 o 
   2   5  13        0.01       -0.91      1.42 o 
   3   5  13       11.83       10.88      2.65 o 
   4   5  13        5.92        7.80      2.35 o 
   5   5  13        2.76        4.17      2.33 o 
  -2   6  13        8.18        7.51      1.87 o 
  -1   6  13        0.95        0.68      1.57 o 
   0   6  13       91.93       95.40      4.24 o 
   1   6  13       38.92       42.88      4.39 o 
   2   6  13        6.51        5.50      2.01 o 
   3   6  13       16.46       17.12      3.12 o 
   4   6  13       28.89       29.01      3.99 o 
   5   6  13        0.31       -1.38      1.38 o 
  -2   7  13       25.41       21.73      2.52 o 
  -1   7  13        0.06        0.93      1.14 o 
   0   7  13        6.42       11.05      2.87 o 
   1   7  13        5.75        6.22      1.59 o 
   2   7  13        1.44        2.79      1.96 o 
   3   7  13       23.39       15.54      3.25 o 
   4   7  13        8.97        7.45      2.49 o 
  -1   8  13        0.74        1.46      2.63 o 
   0   8  13        6.43        4.50      1.49 o 
   1   8  13        0.03        0.34      1.39 o 
   2   8  13       51.19       58.03      5.20 o 
   3   8  13       12.88       10.56      2.68 o 
   0   3  14        8.60        8.86      3.05 o 
   1   3  14        4.15        6.30      2.48 o 
   2   3  14        1.99        2.38      1.97 o 
   0   4  14       14.29       19.61      2.44 o 
   1   4  14       18.81       17.37      3.26 o 
   2   4  14        2.04        0.47      1.91 o 
   3   4  14        2.22        4.55      2.36 o 
   0   5  14        3.19        3.19      1.89 o 
   1   5  14        0.02        1.53      1.69 o 
   2   5  14       13.19       14.40      3.16 o 
   3   5  14        0.50        1.86      1.75 o 
   0   6  14       14.14       17.63      2.39 o 
   1   6  14        1.02        2.80      1.33 o 
   2   6  14        0.13        0.30      1.90 o 
                                                 
